# Supplementary material for: Comparative Genomics Identifies Novel Genetic Changes Associated with Oxacillin, Vancomycin and Daptomycin Susceptibility in ST100 Methicillin-Resistant Staphylococcus aureus
Source: Antibiotics (Basel). 2023 Feb 11;12(2):372. doi: 10.3390/antibiotics12020372 (PMC9952151; doi:10.3390/antibiotics12020372)
Supplement: Supplementary file 1 [file antibiotics-12-00372-s001.zip]

Archive with 1 entries (1 files):
- antibiotics-2171898-supplementary.xlsx
