# Supplementary material for: Comparative Genomics Identifies Novel Genetic Changes Associated with Oxacillin, Vancomycin and Daptomycin Susceptibility in ST100 Methicillin-Resistant Staphylococcus aureus
Source: Antibiotics (Basel). 2023 Feb 11;12(2):372. doi: 10.3390/antibiotics12020372 (PMC9952151; doi:10.3390/antibiotics12020372)
Supplement: Supplementary file 1 [file antibiotics-12-00372-s001.zip › antibiotics-2171898-supplementary.xlsx]

## Sheet: Suppl Table S1
Supplementary Table S1. Oligonucleotides used to confirm chromosomal deletion and IS256 insertions. Region amplified is refered to the annotation in S. aureus N315 reference genome. *amplicon was purified and sequenced
Oligonucleotide	Sequence	Region amplified	Size(pb)	D1	D2	D23C9	D2P11
vraG F2	5´AGATATGGCAAGGGGACTAAAG 3´	vraG-IS256	1620 bp	+	+	+	+
IS256-2	5´GGCTGATGTTTGATTGGG 3´
vraG F2	5´AGATATGGCAAGGGGACTAAAG 3´	vraG-SA0624	8890 pb	+	+	≈2000 bp*	≈2000 bp*
0624 R2	5´ATACACCCATATTACCGCCG 3´
araC F4	5´AAGTAGCCCTTATTTGATGG 3´	SA0622-SA0623	918 bp	+	+	-	-
sarX R1	5´TTTATAGAAGCCAAGCAATG 3´
araC F4	5´AAGTAGCCCTTATTTGATGG 3´	SA0622-IS256	2443 pb	+	+	-	-
IS256-2	5´GGCTGATGTTTGATTGGG 3´

## Sheet: Suppl Table S2
Supplementary Table S2. Genomic features of the genomes analysed in this study.
Strain	MLST	SCCmec type	AMR genes				Insertion Sequences											Tn4001	RM Systems			Plasmidic Rep genes		SaPI Integrase genes	Phage integrase genes
			aac(6´)-aph(2´´)	blaZ	mecA	rpoB H481N	IS256	IS1181	IS431	IS1272	ISSau2	ISSau3	ISSau5	ISSau6	ISSau8	ISSep1	ISSep2		S.Sau N315 I – M.Sau N315 I *	S.Sau N315 II – M.Sau N315 II	SauUSI*	rep21.13_rep_SAP101A__GQ900495.1	rep20.3_rep_pTW20__FN433597.1		Sa7_phi80alfa	Sa3_phiN315	Sa2_phiPVL108
D1	ST100	NT	yes	yes	yes	yes	yes	yes	yes	partial	partial	partial	partial	yes	partial	partial	partial	yes	yes	yes	yes	yes	yes	no	yes	interrupted	yes
D2	ST100	NT	yes	yes	yes	yes	yes	yes	yes	partial	partial	partial	partial	yes	partial	partial	partial	yes	yes	yes	yes	yes	yes	no	yes	interrupted	interrupted
D23C9	ST100	NT	yes	yes	yes	yes	yes	yes	yes	partial	partial	partial	partial	yes	partial	partial	partial	yes	yes	yes	yes	yes	yes	no	yes	interrupted	yes
D2P11	ST100	NT	yes	yes	yes	yes	yes	yes	yes	partial	partial	partial	partial	yes	partial	partial	partial	yes	yes	yes	yes	yes	yes	no	yes	interrupted	partial

## Sheet: Suppl Table S3
Supplementary Table S3. Core mutations present in the strains analysed in this study found by snippy core (not including INDELs) after mapping the reads to the S. aureus N315 reference genome. Changes affecting genes involved in peptidoglycan metabolism and/or vancomycin reduced susceptibility named in Table 4 are highligted in yellow. Changes named in Table 5 differing between the strains after …
Chromosome position	N315 Reference	D1	D2	D23C9	D2P11	D1vsD2	D2vsD23C9	D2vsD2P11	Shared by the 4 strains	Changed vs N315	LOCUS_TAG	GENE	PRODUCT	EFFECT
243	G	T	T	T	T	0	0	0	YES	YES
1365	T	C	C	C	C	0	0	0	YES	YES	N315_00001	dnaA	chromosomal replication initiator protein DnaA	synonymous_variant c.849T>C p.Tyr283Tyr
12551	G	A	A	A	A	0	0	0	YES	YES
22264	A	G	G	G	G	0	0	0	YES	YES
30698	C	T	T	T	T	0	0	0	YES	YES	N315_00024	yycJ	metallo-beta-lactamase hydrolase	synonymous_variant c.720C>T p.Asn240Asn
36145	G	T	T	T	T	0	0	0	YES	YES
46301	C	T	T	T	T	0	0	0	YES	YES	N315_00039	mecA	penicillin-binding protein 2 prime	missense_variant c.737G>A p.Gly246Glu
46963	G	T	T	T	T	0	0	0	YES	YES	N315_00039	mecA	penicillin-binding protein 2 prime	synonymous_variant c.75C>A p.Ser25Ser
47044	C	A	A	A	A	0	0	0	YES	YES
95177	G	C	C	C	C	0	0	0	YES	YES
104794	G	A	A	A	A	0	0	0	YES	YES	N315_00092		staphylococcal tandem lipoprotein	synonymous_variant c.120G>A p.Thr40Thr
104809	G	A	A	A	A	0	0	0	YES	YES	N315_00092		staphylococcal tandem lipoprotein	synonymous_variant c.135G>A p.Pro45Pro
104845	A	C	C	C	C	0	0	0	YES	YES	N315_00092		staphylococcal tandem lipoprotein	synonymous_variant c.171A>C p.Gly57Gly
104857	T	C	C	C	C	0	0	0	YES	YES	N315_00092		staphylococcal tandem lipoprotein	missense_variant c.183_184delTCinsCG p.Gln62Glu
104858	C	G	G	G	G	0	0	0	YES	YES	N315_00092		staphylococcal tandem lipoprotein	missense_variant c.183_184delTCinsCG p.Gln62Glu
105573	G	T	T	T	T	0	0	0	YES	YES	N315_00093		staphylococcal tandem lipoprotein	missense_variant c.61G>T p.Val21Phe
107043	G	T	T	T	T	0	0	0	YES	YES	N315_00094		staphylococcal tandem lipoprotein	synonymous_variant c.696G>T p.Thr232Thr
107049	A	G	G	G	G	0	0	0	YES	YES	N315_00094		staphylococcal tandem lipoprotein	synonymous_variant c.702A>G p.Val234Val
107775	A	A	T	T	T	1	0	0	NO	NO	N315_00095		staphylococcal tandem lipoprotein	synonymous_variant c.594A>T p.Arg198Arg
107785	A	G	G	G	G	0	0	0	YES	YES	N315_00095		staphylococcal tandem lipoprotein	missense_variant c.604_606delAAAinsGAC p.Lys202Asp
107787	A	C	C	C	C	0	0	0	YES	YES	N315_00095		staphylococcal tandem lipoprotein	missense_variant c.604_606delAAAinsGAC p.Lys202Asp
107796	G	A	A	A	A	0	0	0	YES	YES	N315_00095		staphylococcal tandem lipoprotein	synonymous_variant c.615G>A p.Thr205Thr
107808	A	G	G	G	G	0	0	0	YES	YES	N315_00095		staphylococcal tandem lipoprotein	synonymous_variant c.627A>G p.Pro209Pro
107814	A	G	G	G	G	0	0	0	YES	YES	N315_00095		staphylococcal tandem lipoprotein	synonymous_variant c.633A>G p.Leu211Leu
107823	A	G	G	G	G	0	0	0	YES	YES	N315_00095		staphylococcal tandem lipoprotein	missense_variant c.642_654delAGGTTCGGGAGACinsGGGTACAGGGAAT p.SerGlyAsp216ThrGlyAsn
107827	T	A	A	A	A	0	0	0	YES	YES	N315_00095		staphylococcal tandem lipoprotein	missense_variant c.642_654delAGGTTCGGGAGACinsGGGTACAGGGAAT p.SerGlyAsp216ThrGlyAsn
107829	G	A	A	A	A	0	0	0	YES	YES	N315_00095		staphylococcal tandem lipoprotein	missense_variant c.642_654delAGGTTCGGGAGACinsGGGTACAGGGAAT p.SerGlyAsp216ThrGlyAsn
107832	A	G	G	G	G	0	0	0	YES	YES	N315_00095		staphylococcal tandem lipoprotein	missense_variant c.642_654delAGGTTCGGGAGACinsGGGTACAGGGAAT p.SerGlyAsp216ThrGlyAsn
107833	G	A	A	A	A	0	0	0	YES	YES	N315_00095		staphylococcal tandem lipoprotein	missense_variant c.642_654delAGGTTCGGGAGACinsGGGTACAGGGAAT p.SerGlyAsp216ThrGlyAsn
107835	C	T	T	T	T	0	0	0	YES	YES	N315_00095		staphylococcal tandem lipoprotein	missense_variant c.642_654delAGGTTCGGGAGACinsGGGTACAGGGAAT p.SerGlyAsp216ThrGlyAsn
113292	T	G	G	G	G	0	0	0	YES	YES
114285	A	G	G	G	G	0	0	0	YES	YES	N315_00099	nptA	Na+/phosphate symporter	missense_variant c.869T>C p.Ile290Thr
122276	G	A	A	A	A	0	0	0	YES	YES	N315_00104		L-lactate permease	missense_variant c.1549G>A p.Ala517Thr
122567	C	A	A	A	A	0	0	0	YES	YES
123300	G	G	G	G	A	0	0	1	NO	NO	N315_00105		immunoglobulin G binding protein A	missense_variant c.701_702delACinsCT p.Asn234Thr
123301	T	T	T	T	G	0	0	1	NO	NO	N315_00105		immunoglobulin G binding protein A	missense_variant c.701_702delACinsCT p.Asn234Thr
129370	G	T	T	T	T	0	0	0	YES	YES	N315_00110		cystathionine beta-synthase family protein	missense_variant c.599_600delGTinsTG p.Gly200Val
129371	T	G	G	G	G	0	0	0	YES	YES	N315_00110		cystathionine beta-synthase family protein	missense_variant c.599_600delGTinsTG p.Gly200Val
133734	A	G	G	G	G	0	0	0	YES	YES	N315_00113	sbnD	MFS family major facilitator transporter	missense_variant c.1124A>G p.Asp375Gly
136811	G	A	A	A	A	0	0	0	YES	YES	N315_00115		siderophore synthetase	missense_variant c.1322G>A p.Arg441His
142024	C	A	A	A	A	0	0	0	YES	YES
142077	A	C	C	C	C	0	0	0	YES	YES
142155	T	C	C	C	C	0	0	0	YES	YES	N315_00121		NAD-dependent epimerase/dehydratase family protein	synonymous_variant c.12T>C p.Val4Val
146034	G	A	A	A	A	0	0	0	YES	YES	N315_00124		hypothetical protein	missense_variant c.908G>A p.Gly303Asp
152761	T	A	A	A	A	0	0	0	YES	YES	N315_00130		putative tetracycline resistance protein	missense_variant c.1128T>A p.Asp376Glu
155859	A	T	T	T	T	0	0	0	YES	YES	N315_00133		ABC superfamily ATP binding cassette transporter
168333	T	C	C	C	C	0	0	0	YES	YES	N315_00143	cap5B	capsular polysaccharide biosynthesis protein Cap5B	missense_variant c.241T>C p.Cys81Arg
170209	C	T	C	C	C	1	0	0	NO	YES	N315_00145	cap5D	capsular polysaccharide biosynthesis protein Cap5D	missense_variant c.644C>T p.Thr215Ile
187180	T	G	G	G	G	0	0	0	YES	YES
193276	C	T	T	T	T	0	0	0	YES	YES	N315_00167		short chain acyl-CoA dehydrogenase	synonymous_variant c.975C>T p.Phe325Phe
194835	C	T	T	T	T	0	0	0	YES	YES	N315_00169		formate dehydrogenase	synonymous_variant c.900C>T p.Arg300Arg
203046	G	A	A	A	A	0	0	0	YES	YES	N315_00171	ausA	aureusimine non-ribosomal peptide synthetase	synonymous_variant c.5853G>A p.Val1951Val
211790	C	T	T	T	T	0	0	0	YES	YES	N315_00178	brnQ1	putative branched-chain amino acid transport system carrier protein	missense_variant c.209G>A p.Gly70Asp
217838	T	C	C	C	C	0	0	0	YES	YES	N315_00182		hypothetical protein	missense_variant c.395T>C p.Leu132Pro
221909	C	T	T	T	T	0	0	0	YES	YES
225972	C	A	A	A	A	0	0	0	YES	YES
227141	T	A	A	A	A	0	0	0	YES	YES	N315_00189		hypothetical protein	missense_variant c.1054T>A p.Leu352Ile
229156	A	G	G	G	G	0	0	0	YES	YES
250061	C	A	A	A	A	0	0	0	YES	YES	N315_00210		oxidoreductase	missense_variant c.1046C>A p.Ala349Glu
263130	T	C	C	C	C	0	0	0	YES	YES	N315_00220	glpQ1	Membrane domain of membrane-anchored glycerophosphoryl diester phosphodiesterase	missense_variant c.916T>C p.Ser306Pro
271705	A	T	T	T	T	0	0	0	YES	YES	N315_00225	fadD	NRAMP family Mn2+/Fe2+ transporter	missense_variant c.407T>A p.Leu136Gln
271986	A	C	C	C	C	0	0	0	YES	YES	N315_00225	fadD	NRAMP family Mn2+/Fe2+ transporter	missense_variant c.126T>G p.Asn42Lys
281256	C	T	T	T	T	0	0	0	YES	YES
290472	T	C	C	C	C	0	0	0	YES	YES	N315_00240		zinc-binding alcohol dehydrogenase	missense_variant c.353T>C p.Val118Ala
296981	T	G	G	G	G	0	0	0	YES	YES	N315_00246	tarF_1	CDP-glycerol:poly(glycerophosphate) glycerophosphotransferase	synonymous_variant c.186T>G p.Gly62Gly
297502	A	G	G	G	G	0	0	0	YES	YES	N315_00246	tarF_1	CDP-glycerol:poly(glycerophosphate) glycerophosphotransferase	missense_variant c.707A>G p.Asn236Ser
311464	T	C	C	C	C	0	0	0	YES	YES
312650	G	A	A	A	A	0	0	0	YES	YES	N315_00259		SAM dependent methyltransferase	synonymous_variant c.52C>T p.Leu18Leu
341012	G	A	A	A	A	0	0	0	YES	YES	N315_00284	yezG_1	putative antitoxin YezG	missense_variant c.447_451delGGAGGinsAGAAA p.Val151Ile
341015	G	A	A	A	A	0	0	0	YES	YES	N315_00284	yezG_1	putative antitoxin YezG	missense_variant c.447_451delGGAGGinsAGAAA p.Val151Ile
341016	G	A	A	A	A	0	0	0	YES	YES	N315_00284	yezG_1	putative antitoxin YezG	missense_variant c.447_451delGGAGGinsAGAAA p.Val151Ile
341022	C	G	G	G	G	0	0	0	YES	YES	N315_00284	yezG_1	putative antitoxin YezG	missense_variant c.457C>G p.Gln153Glu
344025	A	G	A	A	A	1	0	0	NO	YES	N315_00289	yezG_3	putative antitoxin YezG	synonymous_variant c.330A>G p.Leu110Leu
344031	T	A	T	T	A	1	0	1	NO	YES	N315_00289	yezG_3	putative antitoxin YezG	missense_variant c.336_340delTTCACinsATCAT p.Leu114Phe
344035	C	T	C	C	T	1	0	1	NO	YES	N315_00289	yezG_3	putative antitoxin YezG	missense_variant c.336_340delTTCACinsATCAT p.Leu114Phe
344046	T	A	A	A	A	0	0	0	YES	YES	N315_00289	yezG_3	putative antitoxin YezG	synonymous_variant c.351T>A p.Ile117Ile
344076	A	G	G	G	G	0	0	0	YES	YES	N315_00289	yezG_3	putative antitoxin YezG	synonymous_variant c.381A>G p.Leu127Leu
352733	G	A	A	A	A	0	0	0	YES	YES	N315_00299		ABC superfamily ATP binding cassette transporter
355647	T	G	G	G	G	0	0	0	YES	YES	N315_00301		sugar kinase	stop_lost&splice_region_variant c.760T>G p.Ter254Gluext*?
365322	G	A	A	A	A	0	0	0	YES	YES
378425	C	T	T	T	T	0	0	0	YES	YES	N315_00323		BglG family transcriptional antiterminator	missense_variant c.1339G>A p.Asp447Asn
381103	T	A	A	A	A	0	0	0	YES	YES	N315_00325	mepA	MATE family multi-antimicrobial extrusion protein	synonymous_variant c.603T>A p.Thr201Thr
384600	T	C	C	C	C	0	0	0	YES	YES	N315_00328		Glyoxalase/bleomycin resistance protein/dioxygenase	missense_variant c.449T>C p.Val150Ala
393405	C	T	T	T	T	0	0	0	YES	YES	N315_00336	tatC	Sec-independent periplasmic protein translocase	missense_variant c.179G>A p.Arg60His
394615	T	C	C	C	C	0	0	0	YES	YES
401740	A	G	G	G	G	0	0	0	YES	YES	N315_00346	metE	5- methyltetrahydropteroyltriglutamate/homocysteine S-methyltransferase	missense_variant c.1664T>C p.Val555Ala
402502	A	C	C	C	C	0	0	0	YES	YES	N315_00346	metE	5- methyltetrahydropteroyltriglutamate/homocysteine S-methyltransferase	missense_variant c.901_902delGTinsAG p.Val301Ser
402503	C	T	T	T	T	0	0	0	YES	YES	N315_00346	metE	5- methyltetrahydropteroyltriglutamate/homocysteine S-methyltransferase	missense_variant c.901_902delGTinsAG p.Val301Ser
412719	G	A	A	A	A	0	0	0	YES	YES
416111	T	G	G	G	G	0	0	0	YES	YES
419598	A	G	G	G	G	0	0	0	YES	YES	N315_00365		hypothetical protein	missense_variant c.76T>C p.Tyr26His
432398	T	G	G	G	G	0	0	0	YES	YES	N315_00378	pbuX	NCS2 nucleobase cation symporter
443838	A	G	G	G	G	0	0	0	YES	YES	N315_00389	set8	superantigen-like protein	missense_variant c.785_787delAATinsGAG p.GluLeu262GlyVal
443840	T	G	G	G	G	0	0	0	YES	YES	N315_00389	set8	superantigen-like protein	missense_variant c.785_787delAATinsGAG p.GluLeu262GlyVal
443845	C	A	A	A	A	0	0	0	YES	YES	N315_00389	set8	superantigen-like protein	missense_variant c.792_793delCGinsAA p.SerVal264ArgIle
443846	G	A	A	A	A	0	0	0	YES	YES	N315_00389	set8	superantigen-like protein	missense_variant c.792_793delCGinsAA p.SerVal264ArgIle
443855	A	G	G	G	G	0	0	0	YES	YES	N315_00389	set8	superantigen-like protein	missense_variant c.802A>G p.Lys268Glu
443864	C	A	A	A	A	0	0	0	YES	YES	N315_00389	set8	superantigen-like protein	missense_variant c.811C>A p.Gln271Lys
443871	T	T	T	T	C	0	0	1	NO	NO	N315_00389	set8	superantigen-like protein	missense_variant c.818_828delTGATTTCACGCinsCAATCTCTCAT p.MetIleSerArg273ThrIleSerHis
443872	G	G	G	G	A	0	0	1	NO	NO	N315_00389	set8	superantigen-like protein	missense_variant c.818_828delTGATTTCACGCinsCAATCTCTCAT p.MetIleSerArg273ThrIleSerHis
443875	T	T	T	T	C	0	0	1	NO	NO	N315_00389	set8	superantigen-like protein	missense_variant c.818_828delTGATTTCACGCinsCAATCTCTCAT p.MetIleSerArg273ThrIleSerHis
443878	A	A	A	A	T	0	0	1	NO	NO	N315_00389	set8	superantigen-like protein	missense_variant c.818_828delTGATTTCACGCinsCAATCTCTCAT p.MetIleSerArg273ThrIleSerHis
443880	G	G	G	G	A	0	0	1	NO	NO	N315_00389	set8	superantigen-like protein	missense_variant c.818_828delTGATTTCACGCinsCAATCTCTCAT p.MetIleSerArg273ThrIleSerHis
443881	C	C	C	C	T	0	0	1	NO	NO	N315_00389	set8	superantigen-like protein	missense_variant c.818_828delTGATTTCACGCinsCAATCTCTCAT p.MetIleSerArg273ThrIleSerHis
443895	A	A	A	A	T	0	0	1	NO	NO	N315_00389	set8	superantigen-like protein	missense_variant c.842_845delACATinsTCAA p.TyrMet281PheLys
443898	T	T	T	T	A	0	0	1	NO	NO	N315_00389	set8	superantigen-like protein	missense_variant c.842_845delACATinsTCAA p.TyrMet281PheLys
443908	G	G	G	G	A	0	0	1	NO	NO	N315_00389	set8	superantigen-like protein	missense_variant c.855_859delGGAAGinsAGAGC p.Glu287Gln
443911	A	A	A	A	G	0	0	1	NO	NO	N315_00389	set8	superantigen-like protein	missense_variant c.855_859delGGAAGinsAGAGC p.Glu287Gln
443912	G	G	G	G	C	0	0	1	NO	NO	N315_00389	set8	superantigen-like protein	missense_variant c.855_859delGGAAGinsAGAGC p.Glu287Gln
445039	T	C	C	C	C	0	0	0	YES	YES	N315_00390		superantigen-like protein	synonymous_variant c.552T>C p.Gly184Gly
445045	A	G	G	G	G	0	0	0	YES	YES	N315_00390		superantigen-like protein	synonymous_variant c.558A>G p.Thr186Thr
445050	G	C	C	C	C	0	0	0	YES	YES	N315_00390		superantigen-like protein	missense_variant c.563G>C p.Ser188Thr
452159	T	C	C	C	C	0	0	0	YES	YES	N315_00396	hsdM_1	Type I restriction-modification system methyltransferase subunit	missense_variant c.1160T>C p.Val387Ala
458009	T	C	C	C	C	0	0	0	YES	YES	N315_00402	lpl2_1	staphylococcal tandem lipoprotein	synonymous_variant c.87T>C p.Thr29Thr
468519	G	T	T	T	T	0	0	0	YES	YES	N315_00415	cobW	putative GTPases (G3E family)	missense_variant c.383G>T p.Arg128Leu
478614	A	C	C	C	C	0	0	0	YES	YES	N315_00421		sodium:neurotransmitter symporter family protein	synonymous_variant c.462A>C p.Ile154Ile
482105	A	T	T	T	T	0	0	0	YES	YES	N315_00424	metN	DL-methionine transporter ATP-binding subunit	stop_gained c.64A>T p.Lys22*
489946	C	T	T	T	T	0	0	0	YES	YES	N315_00433	gltC	transcriptional activator of glutamate synthase operon	missense_variant c.538G>A p.Ala180Thr
494193	T	C	C	C	C	0	0	0	YES	YES	N315_00434	gltB	glutamate synthase (NADPH)
495702	G	A	A	A	A	0	0	0	YES	YES	N315_00435	gltD	glutamate synthase (NADPH) small subunit	synonymous_variant c.522G>A p.Leu174Leu
498615	C	G	G	G	G	0	0	0	YES	YES	N315_00437		PTS system trehalose-specific IIBC component	missense_variant c.1142C>G p.Ala381Gly
499764	A	G	G	G	G	0	0	0	YES	YES	N315_00438	treC	alpha
505349	T	C	C	C	C	0	0	0	YES	YES
515553	T	A	A	A	A	0	0	0	YES	YES	N315_00451	holB	DNA polymerase III subunit delta'	missense_variant c.826T>A p.Phe276Ile
515699	A	T	T	T	T	0	0	0	YES	YES	N315_00452		hypothetical protein	missense_variant c.45A>T p.Leu15Phe
521614	A	G	G	G	G	0	0	0	YES	YES	N315_00458	tatP	Mg-dependent DNase	synonymous_variant c.423A>G p.Leu141Leu
523324	C	G	G	G	G	0	0	0	YES	YES	N315_00460	ksgA	dimethyladenosine transferase	missense_variant c.646C>G p.Pro216Ala
526973	C	T	T	T	T	0	0	0	YES	YES
543960	G	A	A	A	A	0	0	0	YES	YES	N315_00479		redox regulated Hsp33-like chaperonin	synonymous_variant c.756G>A p.Leu252Leu
547168	G	A	A	A	A	0	0	0	YES	YES
577020	A	G	G	G	G	0	0	0	YES	YES	N315_00517	rplA	50S ribosomal protein L1	missense_variant c.274A>G p.Thr92Ala
578043	T	C	C	C	C	0	0	0	YES	YES	N315_00518	rplJ	50S ribosomal protein L10	synonymous_variant c.333T>C p.Gly111Gly
579439	A	G	G	G	G	0	0	0	YES	YES
581060	C	A	A	A	A	0	0	0	YES	YES	N315_00521	rpoB	DNA-directed RNA polymerase subunit beta	missense_variant c.1441C>A p.His481Asn
583428	C	G	G	G	G	0	0	0	YES	YES	N315_00522	rpoC	DNA-directed RNA polymerase beta' chain protein	missense_variant c.121C>G p.Pro41Ala
599056	G	A	A	A	A	0	0	0	YES	YES
602421	A	G	G	G	G	0	0	0	YES	YES	N315_00536		deoxynucleoside kinase	synonymous_variant c.225T>C p.Asn75Asn
607761	T	T	T	T	C	0	0	1	NO	NO	N315_00540	sdrC	Ser-Asp rich fibrinogen/bone sialoprotein-binding protein SdrC	synonymous_variant c.2547T>C p.Asp849Asp
608786	G	A	A	A	A	0	0	0	YES	YES	N315_00541		Ser-Asp rich fibrinogen/bone sialoprotein-binding protein SdrD	missense_variant c.344G>A p.Ser115Asn
612675	A	G	G	G	G	0	0	0	YES	YES
615634	G	T	T	T	T	0	0	0	YES	YES	N315_00542	sdrE_1	Ser-Asp rich fibrinogen/bone sialoprotein-binding protein SdrE	missense_variant c.2641G>T p.Asp881Tyr
615855	A	G	G	G	G	0	0	0	YES	YES	N315_00542	sdrE_1	Ser-Asp rich fibrinogen/bone sialoprotein-binding protein SdrE	synonymous_variant c.2862A>G p.Ser954Ser
615861	T	C	C	C	C	0	0	0	YES	YES	N315_00542	sdrE_1	Ser-Asp rich fibrinogen/bone sialoprotein-binding protein SdrE	synonymous_variant c.2868T>C p.Ser956Ser
615882	T	C	C	C	C	0	0	0	YES	YES	N315_00542	sdrE_1	Ser-Asp rich fibrinogen/bone sialoprotein-binding protein SdrE	synonymous_variant c.2889T>C p.Asp963Asp
615900	C	T	T	T	T	0	0	0	YES	YES	N315_00542	sdrE_1	Ser-Asp rich fibrinogen/bone sialoprotein-binding protein SdrE	synonymous_variant c.2907C>T p.Asp969Asp
615924	C	C	C	C	T	0	0	1	NO	NO	N315_00542	sdrE_1	Ser-Asp rich fibrinogen/bone sialoprotein-binding protein SdrE	synonymous_variant c.2931C>T p.Asp977Asp
616998	T	C	C	C	C	0	0	0	YES	YES	N315_00543		poly (glycerol-phosphate) alpha-glucosyltransferase	synonymous_variant c.459T>C p.Gly153Gly
617499	T	C	C	C	C	0	0	0	YES	YES	N315_00543		poly (glycerol-phosphate) alpha-glucosyltransferase	synonymous_variant c.960T>C p.Ile320Ile
628038	C	T	T	T	T	0	0	0	YES	YES	N315_00553	vraA	long chain fatty acid CoA ligase
632392	C	T	T	T	T	0	0	0	YES	YES	N315_00559	ung	putative uracil-DNA glycosylase	missense_variant c.35C>T p.Thr12Met
646415	A	G	G	G	G	0	0	0	YES	YES
656531	G	T	T	T	T	0	0	0	YES	YES	N315_00583		zinc-binding alcohol dehydrogenase	missense_variant c.975G>T p.Lys325Asn
662854	C	A	A	A	A	0	0	0	YES	YES	N315_00590		putative hydrolase	missense_variant c.37C>A p.His13Asn
663575	T	C	C	C	C	0	0	0	YES	YES	N315_00590		putative hydrolase	missense_variant c.758T>C p.Ile253Thr
674395	T	C	C	C	C	0	0	0	YES	YES	N315_00602	mnhD_1	monovalent cation antiporter-3
687696	T	C	C	C	C	0	0	0	YES	YES	N315_00615	tagG	teichoic acid ABC superfamily ATP binding cassette transporter	missense_variant c.659T>C p.Val220Ala
691312	G	A	A	A	A	0	0	0	YES	YES	N315_00619	pbp4	serine-type D-Ala-D-Ala carboxypeptidase	synonymous_variant c.672C>T p.Asp224Asp
706720	G	G	A	A	A	1	0	0	NO	NO	N315_00633		GNAT family acetyltransferase	synonymous_variant c.474C>T p.Tyr158Tyr
710821	A	G	G	G	G	0	0	0	YES	YES	N315_00637	vraF	antimicrobial peptide ABC transporter ATPase	synonymous_variant c.726A>G p.Val242Val
722570	G	A	A	A	A	0	0	0	YES	YES
732508	A	G	G	G	G	0	0	0	YES	YES	N315_00660	cydD	ABC superfamily ATP binding cassette transporter	missense_variant c.520A>G p.Asn174Asp
736539	A	T	T	T	T	0	0	0	YES	YES	N315_00663		putative G3E family GTPase	missense_variant c.453A>T p.Glu151Asp
751602	C	T	T	T	T	0	0	0	YES	YES
754961	C	T	T	T	T	0	0	0	YES	YES	N315_00680		undecaprenyl phosphate 4-deoxy-4-formamido-L-arabinose transferase	missense_variant c.737C>T p.Ala246Val
756294	A	T	T	T	T	0	0	0	YES	YES	N315_00681	saeS	integral membrane sensor signal transduction histidine kinase	synonymous_variant c.42T>A p.Val14Val
757254	A	G	G	G	G	0	0	0	YES	YES	N315_00683		hypothetical protein	synonymous_variant c.216T>C p.Leu72Leu
762615	T	A	A	A	A	0	0	0	YES	YES	N315_00690	pabB	anthranilate synthase	missense_variant c.667T>A p.Ser223Thr
763364	C	T	T	T	T	0	0	0	YES	YES	N315_00691	pabC	Branched-chain amino acid aminotransferase/4-amino-4-deoxychorismate lyase-like protein	missense_variant c.265C>T p.Pro89Ser
764139	C	T	T	T	T	0	0	0	YES	YES	N315_00692		allophanate hydrolase subunit 1	synonymous_variant c.72C>T p.Thr24Thr
805756	C	A	A	A	A	0	0	0	YES	YES	N315_00727	yfiA	sigma 54 modulation protein/ribosomal protein S30EA	missense_variant c.332C>A p.Ala111Asp
812745	T	C	C	C	C	0	0	0	YES	YES
817503	T	C	C	C	C	0	0	0	YES	YES	N315_00734	uvrA	excision endonuclease subunit UvrA	missense_variant c.2570T>C p.Leu857Pro
823626	T	G	G	G	G	0	0	0	YES	YES	N315_00740		hypothetical protein	missense_variant c.289A>C p.Lys97Gln
834295	G	A	A	A	A	0	0	0	YES	YES	N315_00750	pgk	phosphoglycerate kinase	synonymous_variant c.462G>A p.Ala154Ala
836657	A	G	G	G	G	0	0	0	YES	YES	N315_00752	pgm	putative 2
852025	A	G	G	G	G	0	0	0	YES	YES	N315_00765	coa_2	staphylocoagulase precursor
854609	C	T	T	T	T	0	0	0	YES	YES
855633	C	A	A	A	A	0	0	0	YES	YES
856541	T	C	C	C	C	0	0	0	YES	YES
875851	A	G	G	G	G	0	0	0	YES	YES	N315_00797		DL-methionine transporter ATP-binding subunit	missense_variant c.254A>G p.Asn85Ser
885644	A	C	C	C	C	0	0	0	YES	YES
891511	T	C	C	C	C	0	0	0	YES	YES	N315_00812		bifunctional 5-nucleotidase/2
902157	T	A	A	A	A	0	0	0	YES	YES	N315_00824	dltD	D-alanine lipoteichoic acid and wall teichoic acid esterification secreted protein	missense_variant c.791T>A p.Ile264Lys
905132	A	G	G	G	G	0	0	0	YES	YES	N315_00828		hypothetical protein	synonymous_variant c.222A>G p.Glu74Glu
907813	G	A	A	A	A	0	0	0	YES	YES	N315_00831	ampA	cytosol aminopeptidase	missense_variant c.502G>A p.Glu168Lys
930813	C	T	T	T	T	0	0	0	YES	YES	N315_00852	ydjZ	TVP38/TMEM64 family inner membrane protein YdjZ	missense_variant c.292C>T p.Arg98Cys
941416	A	C	C	C	C	0	0	0	YES	YES
947239	A	G	G	G	G	0	0	0	YES	YES	N315_00863	clpB	ATPase subunit of an ATP-dependent protease
950519	G	A	A	A	A	0	0	0	YES	YES	N315_00865	leuA1	isopropylmalate synthase-related protein	missense_variant c.229G>A p.Glu77Lys
950845	A	G	G	G	G	0	0	0	YES	YES	N315_00865	leuA1	isopropylmalate synthase-related protein	synonymous_variant c.555A>G p.Lys185Lys
950867	G	A	A	A	A	0	0	0	YES	YES	N315_00865	leuA1	isopropylmalate synthase-related protein	missense_variant c.577G>A p.Ala193Thr
953109	G	A	A	A	A	0	0	0	YES	YES	N315_00867		major facilitator superfamily protein	synonymous_variant c.1056G>A p.Thr352Thr
961569	G	A	A	A	A	0	0	0	YES	YES	N315_00877	oppF	oligopeptide ABC superfamily ATP binding cassette transporter
983745	T	C	C	C	C	0	0	0	YES	YES	N315_00897		monovalent cation antiporter-2	missense_variant c.1834T>C p.Phe612Leu
993796	G	T	T	T	T	0	0	0	YES	YES	N315_00905	murE	UDP-N-acetylmuramoyl-L-alanyl-D-glutamate--2	missense_variant c.1306G>T p.Ala436Ser
998619	G	T	T	T	T	0	0	0	YES	YES	N315_00909		Trypsin-like serine protease	synonymous_variant c.1503G>T p.Thr501Thr
1003592	G	T	G	G	G	1	0	0	NO	YES			pre comk
1003626	A	G	G	G	G	0	0	0	YES	YES
1022716	C	T	T	T	T	0	0	0	YES	YES
1030813	A	G	G	G	G	0	0	0	YES	YES
1037760	C	T	T	T	T	0	0	0	YES	YES	N315_00947	qoxA	putative quinol oxidase polypeptide II precursor	synonymous_variant c.1032G>A p.Ala344Ala
1056527	G	C	C	C	C	0	0	0	YES	YES	N315_00964		hypothetical protein	missense_variant c.170G>C p.Cys57Ser
1056696	G	T	T	T	T	0	0	0	YES	YES
1062741	A	T	T	T	T	0	0	0	YES	YES
1064930	G	A	A	A	A	0	0	0	YES	YES	N315_00973	cydB	Cytochrome bd-type quinol oxidase subunit 2-like protein	missense_variant c.259G>A p.Val87Ile
1070591	T	C	C	C	C	0	0	0	YES	YES	N315_00978		putative cell-wall binding lipoprotein
1079643	A	T	T	T	T	0	0	0	YES	YES	N315_00988	potD	spermidine/putrescine ABC superfamily ATP binding cassette transporter
1084465	C	G	G	G	G	0	0	0	YES	YES	N315_00992		hypothetical protein	missense_variant c.199G>C p.Ala67Pro
1089845	T	C	C	C	C	0	0	0	YES	YES	N315_00998	ftsW	cell division membrane protein	synonymous_variant c.384T>C p.Asn128Asn
1120958	T	C	C	C	C	0	0	0	YES	YES	N315_01027		bifunctional DNA polymerase / phosphoesterase	synonymous_variant c.585T>C p.Asp195Asp
1122849	G	A	A	A	A	0	0	0	YES	YES	N315_01028		recombination and DNA strand exchange inhibitor protein	missense_variant c.754G>A p.Val252Ile
1127179	T	G	G	G	G	0	0	0	YES	YES
1148754	C	A	A	A	A	0	0	0	YES	YES	N315_01054		C4-dicarboxylate anaerobic carrier	missense_variant c.809C>A p.Thr270Lys
1149546	T	C	C	C	C	0	0	0	YES	YES
1149649	G	A	A	A	A	0	0	0	YES	YES
1151236	T	A	A	A	A	0	0	0	YES	YES	N315_01056	eta	C4-dicarboxylate transporter/malic acid transport protein	missense_variant c.54A>T p.Leu18Phe
1153825	G	A	A	A	A	0	0	0	YES	YES
1157166	G	T	T	T	T	0	0	0	YES	YES	N315_01065	mraW	S-adenosyl-methyltransferase MraW	synonymous_variant c.444G>T p.Val148Val
1157903	G	A	A	A	A	0	0	0	YES	YES	N315_01066	ftsL	cell division and chromosome partitioning protein	missense_variant c.232G>A p.Asp78Asn
1163304	T	C	C	C	C	0	0	0	YES	YES	N315_01070	div1b	putative cell division protein	synonymous_variant c.393T>C p.Asn131Asn
1177452	A	T	T	T	T	0	0	0	YES	YES
1189171	T	A	A	A	A	0	0	0	YES	YES	N315_01094	fbpA	putative fibronectin/fibrinogen binding protein	missense_variant c.1587A>T p.Lys529Asn
1195974	T	C	C	C	C	0	0	0	YES	YES
1203919	G	C	C	C	C	0	0	0	YES	YES	N315_01106	pknB_2	non-specific serine/threonine protein kinase	missense_variant c.1536G>C p.Lys512Asn
1204443	G	A	A	A	A	0	0	0	YES	YES
1213598	A	G	G	G	G	0	0	0	YES	YES	N315_01115	plsX	glycerol-3-phosphate acyltransferase PlsX	missense_variant c.748A>G p.Ser250Gly
1227653	C	T	T	T	T	0	0	0	YES	YES	N315_01128	yfhO	putative membrane protein YfhO	missense_variant c.1462G>A p.Ala488Thr
1230224	C	T	T	T	T	0	0	0	YES	YES	N315_01129	rbgA	putative GTP-binding protein	missense_variant c.710C>T p.Ala237Val
1242927	C	G	G	G	G	0	0	0	YES	YES	N315_01140	hslU	putative ATP-dependent protease ATP-binding subunit	missense_variant c.277C>G p.Leu93Val
1265987	A	T	T	T	T	0	0	0	YES	YES	N315_01159	rpsO	30S ribosomal protein S15	synonymous_variant c.183A>T p.Gly61Gly
1266480	C	T	T	T	T	0	0	0	YES	YES	N315_01160	pnpA	polynucleotide phosphorylase/polyadenylase	missense_variant c.38C>T p.Ala13Val
1272672	T	C	C	C	C	0	0	0	YES	YES	N315_01162	ftsK	DNA translocase FtsK/SpoIIIE family protein	synonymous_variant c.1968T>C p.Gly656Gly
1273131	T	A	A	A	A	0	0	0	YES	YES	N315_01163		UTRA domain transcriptional regulator	missense_variant c.56T>A p.Met19Lys
1286532	C	G	G	G	G	0	0	0	YES	YES	N315_01175	porA	pyruvate flavodoxin/ferredoxin oxidoreductase domain-containing protein	missense_variant c.1384C>G p.Leu462Val
1300379	A	G	G	G	G	0	0	0	YES	YES	N315_01186	glpD	DNA-directed DNA polymerase III subunit gamma and tau	missense_variant c.1088A>G p.Glu363Gly
1314436	T	G	G	G	G	0	0	0	YES	YES
1316374	A	C	C	C	C	0	0	0	YES	YES	N315_01206	cls1	phospholipase D/Transphosphatidylase	missense_variant c.346A>C p.Ser116Arg
1317572	G	T	T	T	T	0	0	0	YES	YES
1319953	A	G	G	G	G	0	0	0	YES	YES	N315_01209	SA1158	sensor histidine kinase	synonymous_variant c.657A>G p.Ala219Ala
1321457	G	T	T	T	T	0	0	0	YES	YES	N315_01212	nuc	thermonuclease precursor family protein	missense_variant c.31G>T p.Val11Leu
1325311	C	A	A	A	A	0	0	0	YES	YES
1327016	T	C	C	C	C	0	0	0	YES	YES	N315_01217	thrC	threonine synthase	missense_variant c.239T>C p.Val80Ala
1327572	T	C	C	C	C	0	0	0	YES	YES	N315_01217	thrC	threonine synthase	synonymous_variant c.795T>C p.Ser265Ser
1328377	A	G	G	G	G	0	0	0	YES	YES	N315_01218	thrB	homoserine kinase
1344503	G	A	A	A	A	0	0	0	YES	YES	N315_01234	sbcC	exonuclease subunit SbcC	missense_variant c.1474G>A p.Asp492Asn
1350883	T	C	C	C	C	0	0	0	YES	YES	N315_01237	citB	aconitate hydratase	missense_variant c.1595T>C p.Leu532Pro
1361103	G	A	A	A	A	0	0	0	YES	YES	N315_01244	glcT	transcriptional antiterminator	missense_variant c.167G>A p.Ser56Asn
1369827	C	T	T	T	T	0	0	0	YES	YES	N315_01251	tyrA	prephenate dehydrogenase	missense_variant c.1051G>A p.Gly351Ser
1385900	C	T	T	T	T	0	0	0	YES	YES	N315_01267	opp-2C	oligopeptide ABC superfamily ATP binding cassette transporter
1387106	C	T	T	T	T	0	0	0	YES	YES	N315_01268	opp-2B	oligopeptide ABC superfamily ATP binding cassette transporter
1395242	C	T	T	T	T	0	0	0	YES	YES
1400554	C	T	T	T	T	0	0	0	YES	YES	N315_01278	lysC	aspartokinase
1405911	C	T	T	T	T	0	0	0	YES	YES	N315_01284	alr2	alanine racemase family protein	synonymous_variant c.258C>T p.Arg86Arg
1411253	T	G	G	G	G	0	0	0	YES	YES	N315_01291	telA	toxic anion resistance protein TelA	missense_variant c.631T>G p.Ser211Ala
1419383	T	G	G	G	G	0	0	0	YES	YES	N315_01298	kgd	oxoglutarate dehydrogenase (succinyl-transferring) E1	missense_variant c.2526A>C p.Lys842Asn
1428413	A	C	C	C	C	0	0	0	YES	YES	N315_01306		serine protease	missense_variant c.675T>G p.Asp225Glu
1430426	A	T	T	T	T	0	0	0	YES	YES	N315_01309	msrB	peptide methionine sulfoxide reductase MsrB	missense_variant c.15T>A p.Asp5Glu
1431531	T	C	C	C	C	0	0	0	YES	YES	N315_01311		fatty acid-binding protein
1433941	G	A	A	A	A	0	0	0	YES	YES
1436004	T	C	C	C	C	0	0	0	YES	YES
1439009	C	T	T	T	T	0	0	0	YES	YES	N315_01319		extracellular matrix binding protein	missense_variant c.19061G>A p.Ser6354Asn
1443305	T	G	G	G	G	0	0	0	YES	YES	N315_01319		extracellular matrix binding protein	missense_variant c.14765A>C p.Asp4922Ala
1444580	A	G	G	G	G	0	0	0	YES	YES	N315_01319		extracellular matrix binding protein	missense_variant c.13490T>C p.Val4497Ala
1454910	T	A	A	A	A	0	0	0	YES	YES	N315_01319		extracellular matrix binding protein	missense_variant c.3160A>T p.Asn1054Tyr
1457500	G	T	T	T	T	0	0	0	YES	YES	N315_01319		extracellular matrix binding protein	missense_variant c.570C>A p.Ser190Arg
1458132	A	G	G	G	G	0	0	0	YES	YES	N315_01320		extracellular matrix binding protein	stop_lost&splice_region_variant c.11671T>C p.Ter3891Glnext*?
1487245	G	A	A	A	A	0	0	0	YES	YES	N315_01335	pbp2	glycosyl transferase family protein	missense_variant c.590G>A p.Cys197Tyr
1487506	C	T	T	T	T	0	0	0	YES	YES	N315_01335	pbp2	glycosyl transferase family protein	missense_variant c.851C>T p.Thr284Ile
1490192	A	T	T	T	T	0	0	0	YES	YES	N315_01337	nth	DNA-(apurinic or apyrimidinic site) lyase	synonymous_variant c.219T>A p.Leu73Leu
1497633	G	A	A	A	A	0	0	0	YES	YES	N315_01342	papS	polynucleotide adenylyltransferase	synonymous_variant c.273C>T p.Val91Val
1501671	C	T	T	T	T	0	0	0	YES	YES	N315_01347		hypothetical protein	synonymous_variant c.195G>A p.Glu65Glu
1506816	A	G	A	A	A	1	0	0	NO	YES			pre chorimate sintase
1515243	C	T	T	T	T	0	0	0	YES	YES
1519779	A	T	T	T	T	0	0	0	YES	YES	N315_01364	ebpS	cell surface elastin binding protein	missense_variant c.476T>A p.Ile159Lys
1519835	C	T	T	T	T	0	0	0	YES	YES	N315_01364	ebpS	cell surface elastin binding protein	synonymous_variant c.420G>A p.Glu140Glu
1525060	A	G	G	G	G	0	0	0	YES	YES	N315_01369		putative lipoprotein	missense_variant c.35T>C p.Val12Ala
1526319	A	G	G	G	G	0	0	0	YES	YES	N315_01371		putative lipoprotein	missense_variant c.143T>C p.Leu48Pro
1529963	C	T	T	T	T	0	0	0	YES	YES	N315_01374		putative lipoprotein	synonymous_variant c.633G>A p.Pro211Pro
1546565	T	G	G	G	G	0	0	0	YES	YES	N315_01391	malA	alpha amylase	missense_variant c.398A>C p.Gln133Pro
1577889	C	T	T	T	T	0	0	0	YES	YES	N315_01424	comGF	Competence protein ComGF-like protein	missense_variant c.286G>A p.Glu96Lys
1581223	A	G	G	G	G	0	0	0	YES	YES
1592159	C	T	T	T	T	0	0	0	YES	YES	N315_01442		ATP-dependent RNA helicase DEAD/DEAH box family protein	missense_variant c.1198G>A p.Asp400Asn
1595731	C	T	T	T	T	0	0	0	YES	YES	N315_01445	rpoD	RNA polymerase sigma-70 factor RpoD	missense_variant c.757G>A p.Val253Ile
1601071	A	T	T	T	T	0	0	0	YES	YES	N315_01449	glyS	putative glycyl-tRNA synthetase	synonymous_variant c.696A>T p.Pro232Pro
1608155	T	C	C	C	C	0	0	0	YES	YES	N315_01458		membrane-bound serine protease	missense_variant c.347A>G p.Asn116Ser
1609428	A	G	G	G	G	0	0	0	YES	YES	N315_01460		radical SAM domain-containing protein	missense_variant c.1109T>C p.Val370Ala
1619150	C	T	T	T	T	0	0	0	YES	YES	N315_01468	lepA	GTP-binding protein LepA	synonymous_variant c.1515G>A p.Leu505Leu
1622147	T	G	G	G	G	0	0	0	YES	YES	N315_01470	holA	DNA polymerase III subunit delta	missense_variant c.134A>C p.Lys45Thr
1628790	C	T	T	T	T	0	0	0	YES	YES	N315_01479	aroE	shikimate 5-dehydrogenase	missense_variant c.352G>A p.Ala118Thr
1632405	C	T	T	T	T	0	0	0	YES	YES	N315_01484		enterotoxin family protein	missense_variant c.58G>A p.Glu20Lys
1665174	T	C	C	C	C	0	0	0	YES	YES	N315_01515	dtd	D-tyrosyl-tRNA (Tyr) deacylase	splice_region_variant&stop_retained_variant c.452A>G p.Ter151Ter
1698755	G	T	T	T	T	0	0	0	YES	YES	N315_01545	amoA	putative ammonia monooxygenase	missense_variant c.72C>A p.His24Gln
1710667	A	T	T	T	T	0	0	0	YES	YES
1714042	C	T	T	T	T	0	0	0	YES	YES	N315_01561	thrS	threonyl-tRNA synthetase 1	missense_variant c.1919G>A p.Arg640His
1715782	C	T	T	T	T	0	0	0	YES	YES	N315_01561	thrS	threonyl-tRNA synthetase 1	missense_variant c.179G>A p.Gly60Glu
1720424	A	G	G	G	G	0	0	0	YES	YES
1720487	A	T	T	T	T	0	0	0	YES	YES
1728074	G	G	G	A	G	0	1	0	NO	NO	N315_01570	phoR	alkaline phosphatase synthesis sensor protein PhoR	stop_gained c.598C>T p.Arg200*
1729524	C	T	T	T	T	0	0	0	YES	YES
1750617	G	A	A	A	A	0	0	0	YES	YES	N315_01586	ald	alanine dehydrogenase	missense_variant c.377C>T p.Ser126Leu
1752063	C	T	T	T	T	0	0	0	YES	YES	N315_01588	ackA	acetate kinase	synonymous_variant c.1020G>A p.Ala340Ala
1756434	C	G	G	G	G	0	0	0	YES	YES	N315_01592	thiI	thiamine biosynthesis protein ThiI	missense_variant c.436G>C p.Ala146Pro
1758442	A	G	G	G	G	0	0	0	YES	YES	N315_01594	ezrA	septation ring formation regulator	missense_variant c.1634T>C p.Val545Ala
1763490	G	C	C	C	C	0	0	0	YES	YES	N315_01598		glycerophosphoryl diester phosphodiesterase	missense_variant c.512C>G p.Ser171Cys
1776646	T	A	A	A	A	0	0	0	YES	YES	N315_01608	harA	haptoglobin-binding surface anchored protein
1783401	A	T	T	T	T	0	0	0	YES	YES	N315_01612	acuC	histone deacetylase family protein	missense_variant c.475A>T p.Ile159Leu
1796446	A	G	G	G	G	0	0	0	YES	YES	N315_01621		thioredoxin family protein	synonymous_variant c.135T>C p.Pro45Pro
1800117	C	T	T	T	T	0	0	0	YES	YES	N315_01625	trmB	tRNA (guanine-N(7)-)-methyltransferase
1818119	G	A	A	A	A	0	0	0	YES	YES	N315_01635	leuS	leucyl-tRNA synthetase	missense_variant c.478C>T p.Pro160Ser
1828965	C	T	T	T	T	0	0	0	YES	YES	N315_01646		pyridine nucleotide-disulfide oxidoreductase	missense_variant c.1337G>A p.Arg446Lys
1830770	T	C	C	C	C	0	0	0	YES	YES
1837019	G	A	A	A	A	0	0	0	YES	YES	N315_01655	tal	putative translaldolase	missense_variant c.592C>T p.Arg198Cys
1850969	T	C	C	C	C	0	0	0	YES	YES	N315_01670		hypothetical protein	missense_variant c.454A>G p.Met152Val
1851635	A	G	G	G	G	0	0	0	YES	YES
1856034	G	A	A	A	A	0	0	0	YES	YES
1856472	A	G	A	G	A	1	1	0	NO	YES			pre hyp protein
1856480	G	A	G	A	G	1	1	0	NO	YES			pre hyp protein
1856516	C	A	C	A	C	1	1	0	NO	YES			pre hyp protein
1856585	C	T	C	T	C	1	1	0	NO	YES			pre hyp protein
1856586	A	G	A	G	A	1	1	0	NO	YES			pre hyp protein
1856593	T	A	T	A	T	1	1	0	NO	YES			pre hyp protein
1856596	T	A	T	A	T	1	1	0	NO	YES			pre hyp protein
1856598	T	A	T	A	T	1	1	0	NO	YES			pre hyp protein
1856609	A	T	A	T	A	1	1	0	NO	YES			pre hyp protein
1856614	G	A	G	A	G	1	1	0	NO	YES			pre hyp protein
1863222	C	A	A	A	A	0	0	0	YES	YES	N315_01683	splC_1	peptidase S1 and S6
1865203	A	G	G	G	G	0	0	0	YES	YES
1867146	T	A	A	A	A	0	0	0	YES	YES	N315_01687		hypothetical protein	synonymous_variant c.207A>T p.Thr69Thr
1871939	T	C	C	C	C	0	0	0	YES	YES
1889442	C	T	T	T	T	0	0	0	YES	YES	N315_01718	ccmA	multidrug ABC transporter	synonymous_variant c.717G>A p.Thr239Thr
1911797	G	A	A	A	A	0	0	0	YES	YES	N315_01739		amino acid ABC transporter substrate-binding protein	synonymous_variant c.1107C>T p.Tyr369Tyr
1914044	A	G	G	G	G	0	0	0	YES	YES	N315_01740		toxin regulatory protein	missense_variant c.179T>C p.Leu60Ser
1916261	G	C	C	C	C	0	0	0	YES	YES
1932812	T	A	A	A	A	0	0	0	YES	YES	N315_01780	mutY	A/G-specific adenine glycosylase	missense_variant c.623A>T p.Glu208Val
1964481	G	A	A	A	A	0	0	0	YES	YES	N315_01812	gatA	Aspartyl/glutamyl-tRNA amidotransferase subunit A	missense_variant c.505C>T p.Leu169Phe
1965544	G	A	A	A	A	0	0	0	YES	YES
1966656	G	A	A	A	A	0	0	0	YES	YES	N315_01814	putP	SSS family solute:sodium (Na+)/proline symporter	missense_variant c.1001G>A p.Gly334Asp
1992352	G	A	A	A	A	0	0	0	YES	YES
2001553	T	C	C	C	C	0	0	0	YES	YES	N315_01848		class I and II aminotransferase	missense_variant c.91T>C p.Phe31Leu
2003928	G	T	T	T	T	0	0	0	YES	YES	N315_01850		major histocompatibility complex class II analog protein
2005421	T	C	C	C	C	0	0	0	YES	YES
2006801	T	A	A	A	A	0	0	0	YES	YES	N315_01852	scn	staphylococcal complement inhibitor SCIN	missense_variant c.78A>T p.Lys26Asn
2007122	A	T	T	T	T	0	0	0	YES	YES
2007134	A	G	G	G	G	0	0	0	YES	YES
2007135	A	G	G	G	G	0	0	0	YES	YES
2008114	A	G	G	G	G	0	0	0	YES	YES	N315_01854		SH3 domain-containing protein	synonymous_variant c.198T>C p.Ser66Ser
2008131	C	T	T	T	T	0	0	0	YES	YES	N315_01854		SH3 domain-containing protein	missense_variant c.181G>A p.Gly61Ser
2008532	T	G	G	G	G	0	0	0	YES	YES
2008555	G	A	A	A	A	0	0	0	YES	YES
2009048	T	G	G	G	G	0	0	0	YES	YES
2009369	T	C	C	C	C	0	0	0	YES	YES	N315_01855	sak	staphylokinase	missense_variant c.209A>G p.His70Arg
2009397	T	C	C	C	C	0	0	0	YES	YES	N315_01855	sak	staphylokinase	missense_variant c.181A>G p.Ser61Gly
2009614	C	T	T	T	T	0	0	0	YES	YES
2009636	A	C	C	C	C	0	0	0	YES	YES
2009698	G	T	T	T	T	0	0	0	YES	YES
2009711	T	G	G	G	G	0	0	0	YES	YES
2009774	T	C	C	C	C	0	0	0	YES	YES	N315_01856	ami	N-acetylmuramoyl-L-alanine amidase	missense_variant c.749_750delCAinsTG p.Ala250Val
2009775	G	A	A	A	A	0	0	0	YES	YES	N315_01856	ami	N-acetylmuramoyl-L-alanine amidase	missense_variant c.749_750delCAinsTG p.Ala250Val
2010014	T	C	C	C	C	0	0	0	YES	YES	N315_01856	ami	N-acetylmuramoyl-L-alanine amidase	synonymous_variant c.510A>G p.Ala170Ala
2010074	G	T	T	T	T	0	0	0	YES	YES	N315_01856	ami	N-acetylmuramoyl-L-alanine amidase	missense_variant c.450C>A p.Asn150Lys
2010079	T	C	C	C	C	0	0	0	YES	YES	N315_01856	ami	N-acetylmuramoyl-L-alanine amidase	missense_variant c.445A>G p.Ile149Val
2010200	T	C	C	C	C	0	0	0	YES	YES	N315_01856	ami	N-acetylmuramoyl-L-alanine amidase	synonymous_variant c.324A>G p.Gln108Gln
2010221	A	G	G	G	G	0	0	0	YES	YES	N315_01856	ami	N-acetylmuramoyl-L-alanine amidase	synonymous_variant c.303T>C p.Asn101Asn
2010682	A	G	G	G	G	0	0	0	YES	YES	N315_01857		phage holin	synonymous_variant c.108T>C p.Ile36Ile
2010703	G	T	T	T	T	0	0	0	YES	YES	N315_01857		phage holin	synonymous_variant c.87C>A p.Ala29Ala
2010807	T	C	C	C	C	0	0	0	YES	YES
2010911	G	A	A	A	A	0	0	0	YES	YES
2011102	G	A	A	A	A	0	0	0	YES	YES
2011132	C	A	A	A	A	0	0	0	YES	YES
2012443	A	C	C	C	C	0	0	0	YES	YES	N315_01859		hypothetical protein	missense_variant c.5T>G p.Val2Gly
2012451	C	T	T	T	T	0	0	0	YES	YES
2012453	T	C	C	C	C	0	0	0	YES	YES
2012459	T	A	A	A	A	0	0	0	YES	YES
2013011	G	A	A	A	A	0	0	0	YES	YES	N315_01861		hypothetical protein	missense_variant c.281C>T p.Thr94Ile
2013812	G	A	A	A	A	0	0	0	YES	YES	N315_01863		phage minor structural protein	synonymous_variant c.3453C>T p.Asn1151Asn
2014018	A	T	T	T	T	0	0	0	YES	YES	N315_01863		phage minor structural protein	missense_variant c.3247T>A p.Leu1083Ile
2014040	T	C	C	C	C	0	0	0	YES	YES	N315_01863		phage minor structural protein	synonymous_variant c.3225A>G p.Glu1075Glu
2014265	C	T	T	T	T	0	0	0	YES	YES	N315_01863		phage minor structural protein	synonymous_variant c.3000G>A p.Ala1000Ala
2014316	A	G	G	G	G	0	0	0	YES	YES	N315_01863		phage minor structural protein	synonymous_variant c.2949T>C p.Asn983Asn
2014379	A	G	G	G	G	0	0	0	YES	YES	N315_01863		phage minor structural protein	synonymous_variant c.2886T>C p.Ser962Ser
2014897	A	C	C	C	C	0	0	0	YES	YES	N315_01863		phage minor structural protein	missense_variant c.2368T>G p.Leu790Val
2014937	A	T	T	T	T	0	0	0	YES	YES	N315_01863		phage minor structural protein	synonymous_variant c.2328T>A p.Thr776Thr
2015502	G	A	A	A	A	0	0	0	YES	YES	N315_01863		phage minor structural protein	missense_variant c.1763C>T p.Ala588Val
2015654	G	A	A	A	A	0	0	0	YES	YES	N315_01863		phage minor structural protein	synonymous_variant c.1611C>T p.Val537Val
2015811	C	T	T	T	T	0	0	0	YES	YES	N315_01863		phage minor structural protein	missense_variant c.1454G>A p.Ser485Asn
2016176	G	A	A	A	A	0	0	0	YES	YES	N315_01863		phage minor structural protein	synonymous_variant c.1089C>T p.Asp363Asp
2016185	T	C	C	C	C	0	0	0	YES	YES	N315_01863		phage minor structural protein	synonymous_variant c.1080A>G p.Lys360Lys
2016191	G	A	A	A	A	0	0	0	YES	YES	N315_01863		phage minor structural protein	synonymous_variant c.1074C>T p.His358His
2016199	G	T	T	T	T	0	0	0	YES	YES	N315_01863		phage minor structural protein	missense_variant c.1062_1066delAAACCinsGAACA p.Leu356Ile
2016203	T	C	C	C	C	0	0	0	YES	YES	N315_01863		phage minor structural protein	missense_variant c.1062_1066delAAACCinsGAACA p.Leu356Ile
2016302	A	G	G	G	G	0	0	0	YES	YES	N315_01863		phage minor structural protein	synonymous_variant c.963T>C p.Ala321Ala
2016368	G	A	A	A	A	0	0	0	YES	YES	N315_01863		phage minor structural protein	synonymous_variant c.897C>T p.Gly299Gly
2016478	T	G	G	G	G	0	0	0	YES	YES	N315_01863		phage minor structural protein	missense_variant c.783_787delATTAAinsGTTGC p.Ser263Arg
2016479	T	C	C	C	C	0	0	0	YES	YES	N315_01863		phage minor structural protein	missense_variant c.783_787delATTAAinsGTTGC p.Ser263Arg
2016482	T	C	C	C	C	0	0	0	YES	YES	N315_01863		phage minor structural protein	missense_variant c.783_787delATTAAinsGTTGC p.Ser263Arg
2016515	T	A	A	A	A	0	0	0	YES	YES	N315_01863		phage minor structural protein	synonymous_variant c.750A>T p.Pro250Pro
2016521	A	G	G	G	G	0	0	0	YES	YES	N315_01863		phage minor structural protein	synonymous_variant c.744T>C p.Tyr248Tyr
2016527	C	T	T	T	T	0	0	0	YES	YES	N315_01863		phage minor structural protein	synonymous_variant c.738G>A p.Gly246Gly
2016539	G	A	A	A	A	0	0	0	YES	YES	N315_01863		phage minor structural protein	missense_variant c.722_726delTGCGCinsCCCGT p.Met241Thr
2016542	C	G	G	G	G	0	0	0	YES	YES	N315_01863		phage minor structural protein	missense_variant c.722_726delTGCGCinsCCCGT p.Met241Thr
2016543	A	G	G	G	G	0	0	0	YES	YES	N315_01863		phage minor structural protein	missense_variant c.722_726delTGCGCinsCCCGT p.Met241Thr
2016550	G	A	A	A	A	0	0	0	YES	YES	N315_01863		phage minor structural protein	synonymous_variant c.715C>T p.Leu239Leu
2016566	C	T	T	T	T	0	0	0	YES	YES	N315_01863		phage minor structural protein	synonymous_variant c.699G>A p.Ala233Ala
2016578	T	A	A	A	A	0	0	0	YES	YES	N315_01863		phage minor structural protein	synonymous_variant c.687A>T p.Thr229Thr
2016589	G	A	A	A	A	0	0	0	YES	YES	N315_01863		phage minor structural protein	synonymous_variant c.676C>T p.Leu226Leu
2016602	C	T	T	T	T	0	0	0	YES	YES	N315_01863		phage minor structural protein	synonymous_variant c.663G>A p.Gly221Gly
2016617	A	G	G	G	G	0	0	0	YES	YES	N315_01863		phage minor structural protein	synonymous_variant c.648T>C p.Pro216Pro
2016995	A	T	T	T	T	0	0	0	YES	YES	N315_01863		phage minor structural protein	synonymous_variant c.268_270delCTTinsTTA p.91
2016997	G	A	A	A	A	0	0	0	YES	YES	N315_01863		phage minor structural protein	synonymous_variant c.268_270delCTTinsTTA p.91
2017019	C	T	T	T	T	0	0	0	YES	YES	N315_01863		phage minor structural protein	synonymous_variant c.246G>A p.Glu82Glu
2017037	C	A	A	A	A	0	0	0	YES	YES	N315_01863		phage minor structural protein	missense_variant c.222_228delAGATACGinsGGACAAT p.Thr76Asn
2017038	G	T	T	T	T	0	0	0	YES	YES	N315_01863		phage minor structural protein	missense_variant c.222_228delAGATACGinsGGACAAT p.Thr76Asn
2017040	A	G	G	G	G	0	0	0	YES	YES	N315_01863		phage minor structural protein	missense_variant c.222_228delAGATACGinsGGACAAT p.Thr76Asn
2017043	T	C	C	C	C	0	0	0	YES	YES	N315_01863		phage minor structural protein	missense_variant c.222_228delAGATACGinsGGACAAT p.Thr76Asn
2017052	G	A	A	A	A	0	0	0	YES	YES	N315_01863		phage minor structural protein	synonymous_variant c.213C>T p.Asn71Asn
2017064	T	C	C	C	C	0	0	0	YES	YES	N315_01863		phage minor structural protein	synonymous_variant c.201A>G p.Glu67Glu
2017079	G	A	A	A	A	0	0	0	YES	YES	N315_01863		phage minor structural protein	synonymous_variant c.186C>T p.Asn62Asn
2017088	C	T	T	T	T	0	0	0	YES	YES	N315_01863		phage minor structural protein	synonymous_variant c.177G>A p.Arg59Arg
2017115	G	A	A	A	A	0	0	0	YES	YES	N315_01863		phage minor structural protein	synonymous_variant c.150C>T p.Phe50Phe
2017122	T	C	C	C	C	0	0	0	YES	YES	N315_01863		phage minor structural protein	missense_variant c.143A>G p.Glu48Gly
2017130	T	C	C	C	C	0	0	0	YES	YES	N315_01863		phage minor structural protein	synonymous_variant c.135A>G p.Glu45Glu
2017136	T	G	G	G	G	0	0	0	YES	YES	N315_01863		phage minor structural protein	synonymous_variant c.129A>C p.Ser43Ser
2017142	G	A	A	A	A	0	0	0	YES	YES	N315_01863		phage minor structural protein	synonymous_variant c.123C>T p.Leu41Leu
2017147	G	A	A	A	A	0	0	0	YES	YES	N315_01863		phage minor structural protein	synonymous_variant c.114_118delTGAACinsCGAGT p.41
2017148	T	C	C	C	C	0	0	0	YES	YES	N315_01863		phage minor structural protein	synonymous_variant c.114_118delTGAACinsCGAGT p.41
2017151	A	G	G	G	G	0	0	0	YES	YES	N315_01863		phage minor structural protein	synonymous_variant c.114_118delTGAACinsCGAGT p.41
2017157	T	C	C	C	C	0	0	0	YES	YES	N315_01863		phage minor structural protein	synonymous_variant c.108A>G p.Glu36Glu
2017178	A	C	C	C	C	0	0	0	YES	YES	N315_01863		phage minor structural protein	synonymous_variant c.87T>G p.Arg29Arg
2017202	G	A	A	A	A	0	0	0	YES	YES	N315_01863		phage minor structural protein	missense_variant c.61_63delTCCinsGCT p.Ser21Ala
2017204	A	C	C	C	C	0	0	0	YES	YES	N315_01863		phage minor structural protein	missense_variant c.61_63delTCCinsGCT p.Ser21Ala
2017232	A	G	G	G	G	0	0	0	YES	YES	N315_01863		phage minor structural protein	synonymous_variant c.30_33delGATTinsAATC p.12
2017235	C	T	T	T	T	0	0	0	YES	YES	N315_01863		phage minor structural protein	synonymous_variant c.30_33delGATTinsAATC p.12
2017266	C	T	T	T	T	0	0	0	YES	YES
2017268	C	T	T	T	T	0	0	0	YES	YES
2017278	T	C	C	C	C	0	0	0	YES	YES
2017304	A	G	G	G	G	0	0	0	YES	YES	N315_01864		phage tail protein	synonymous_variant c.1461T>C p.Val487Val
2017343	T	C	C	C	C	0	0	0	YES	YES	N315_01864		phage tail protein	synonymous_variant c.1422A>G p.Glu474Glu
2017352	C	T	T	T	T	0	0	0	YES	YES	N315_01864		phage tail protein	synonymous_variant c.1413G>A p.Gly471Gly
2017358	A	T	T	T	T	0	0	0	YES	YES	N315_01864		phage tail protein	missense_variant c.1407T>A p.Asp469Glu
2017379	T	C	C	C	C	0	0	0	YES	YES	N315_01864		phage tail protein	synonymous_variant c.1386A>G p.Gly462Gly
2017385	C	T	T	T	T	0	0	0	YES	YES	N315_01864		phage tail protein	synonymous_variant c.1380G>A p.Ser460Ser
2017394	G	T	T	T	T	0	0	0	YES	YES	N315_01864		phage tail protein	synonymous_variant c.1368_1371delGAGCinsATCA p.458
2017395	C	G	G	G	G	0	0	0	YES	YES	N315_01864		phage tail protein	synonymous_variant c.1368_1371delGAGCinsATCA p.458
2017396	T	A	A	A	A	0	0	0	YES	YES	N315_01864		phage tail protein	synonymous_variant c.1368_1371delGAGCinsATCA p.458
2017397	C	T	T	T	T	0	0	0	YES	YES	N315_01864		phage tail protein	synonymous_variant c.1368_1371delGAGCinsATCA p.458
2017409	C	T	T	T	T	0	0	0	YES	YES	N315_01864		phage tail protein	synonymous_variant c.1350_1356delCAATGAGinsTAACGAA p.453
2017412	A	G	G	G	G	0	0	0	YES	YES	N315_01864		phage tail protein	synonymous_variant c.1350_1356delCAATGAGinsTAACGAA p.453
2017415	G	A	A	A	A	0	0	0	YES	YES	N315_01864		phage tail protein	synonymous_variant c.1350_1356delCAATGAGinsTAACGAA p.453
2017424	A	G	G	G	G	0	0	0	YES	YES	N315_01864		phage tail protein	synonymous_variant c.1335_1341delAAAAAGTinsGAAGAGC p.448
2017427	T	C	C	C	C	0	0	0	YES	YES	N315_01864		phage tail protein	synonymous_variant c.1335_1341delAAAAAGTinsGAAGAGC p.448
2017430	T	C	C	C	C	0	0	0	YES	YES	N315_01864		phage tail protein	synonymous_variant c.1335_1341delAAAAAGTinsGAAGAGC p.448
2017448	C	T	T	T	T	0	0	0	YES	YES	N315_01864		phage tail protein	synonymous_variant c.1317G>A p.Val439Val
2017472	G	A	A	A	A	0	0	0	YES	YES	N315_01864		phage tail protein	synonymous_variant c.1290_1293delTGTCinsCGTT p.432
2017475	A	G	G	G	G	0	0	0	YES	YES	N315_01864		phage tail protein	synonymous_variant c.1290_1293delTGTCinsCGTT p.432
2017484	G	C	C	C	C	0	0	0	YES	YES	N315_01864		phage tail protein	synonymous_variant c.1281C>G p.Gly427Gly
2017508	C	A	A	A	A	0	0	0	YES	YES	N315_01864		phage tail protein	synonymous_variant c.1257G>T p.Thr419Thr
2017520	A	G	G	G	G	0	0	0	YES	YES	N315_01864		phage tail protein	synonymous_variant c.1245T>C p.Gly415Gly
2017544	C	T	T	T	T	0	0	0	YES	YES	N315_01864		phage tail protein	synonymous_variant c.1221G>A p.Lys407Lys
2017550	A	G	G	G	G	0	0	0	YES	YES	N315_01864		phage tail protein	missense_variant c.1211_1215delACGGTinsCCGGC p.Asn404Thr
2017554	T	G	G	G	G	0	0	0	YES	YES	N315_01864		phage tail protein	missense_variant c.1211_1215delACGGTinsCCGGC p.Asn404Thr
2017559	C	T	T	T	T	0	0	0	YES	YES	N315_01864		phage tail protein	synonymous_variant c.1203_1206delGAAGinsAAAA p.403
2017562	C	T	T	T	T	0	0	0	YES	YES	N315_01864		phage tail protein	synonymous_variant c.1203_1206delGAAGinsAAAA p.403
2017568	A	G	G	G	G	0	0	0	YES	YES	N315_01864		phage tail protein	synonymous_variant c.1194_1197delCTATinsTTAC p.400
2017571	G	A	A	A	A	0	0	0	YES	YES	N315_01864		phage tail protein	synonymous_variant c.1194_1197delCTATinsTTAC p.400
2017721	C	T	T	T	T	0	0	0	YES	YES	N315_01864		phage tail protein	synonymous_variant c.1044G>A p.Arg348Arg
2017748	G	A	A	A	A	0	0	0	YES	YES	N315_01864		phage tail protein	synonymous_variant c.1017C>T p.Asn339Asn
2017829	T	G	G	G	G	0	0	0	YES	YES	N315_01864		phage tail protein	synonymous_variant c.936A>C p.Gly312Gly
2018246	A	G	G	G	G	0	0	0	YES	YES	N315_01864		phage tail protein	synonymous_variant c.519T>C p.Ile173Ile
2018309	C	T	T	T	T	0	0	0	YES	YES	N315_01864		phage tail protein	synonymous_variant c.456G>A p.Gly152Gly
2018318	T	A	A	A	A	0	0	0	YES	YES	N315_01864		phage tail protein	synonymous_variant c.447A>T p.Val149Val
2018324	T	A	A	A	A	0	0	0	YES	YES	N315_01864		phage tail protein	synonymous_variant c.441A>T p.Ser147Ser
2018336	T	A	A	A	A	0	0	0	YES	YES	N315_01864		phage tail protein	synonymous_variant c.429A>T p.Ser143Ser
2018345	A	G	G	G	G	0	0	0	YES	YES	N315_01864		phage tail protein	synonymous_variant c.417_420delTACTinsCACC p.141
2018348	A	G	G	G	G	0	0	0	YES	YES	N315_01864		phage tail protein	synonymous_variant c.417_420delTACTinsCACC p.141
2018354	A	G	G	G	G	0	0	0	YES	YES	N315_01864		phage tail protein	synonymous_variant c.411T>C p.Asn137Asn
2018360	T	A	A	A	A	0	0	0	YES	YES	N315_01864		phage tail protein	synonymous_variant c.405A>T p.Thr135Thr
2018366	T	C	C	C	C	0	0	0	YES	YES	N315_01864		phage tail protein	synonymous_variant c.396_399delTTCAinsCTCG p.134
2018369	A	G	G	G	G	0	0	0	YES	YES	N315_01864		phage tail protein	synonymous_variant c.396_399delTTCAinsCTCG p.134
2018375	G	A	A	A	A	0	0	0	YES	YES	N315_01864		phage tail protein	synonymous_variant c.390C>T p.Tyr130Tyr
2018381	G	A	A	A	A	0	0	0	YES	YES	N315_01864		phage tail protein	synonymous_variant c.384C>T p.Asp128Asp
2018387	T	C	C	C	C	0	0	0	YES	YES	N315_01864		phage tail protein	synonymous_variant c.375_378delACTAinsGTTG p.127
2018389	G	A	A	A	A	0	0	0	YES	YES	N315_01864		phage tail protein	synonymous_variant c.375_378delACTAinsGTTG p.127
2018390	T	C	C	C	C	0	0	0	YES	YES	N315_01864		phage tail protein	synonymous_variant c.375_378delACTAinsGTTG p.127
2018399	G	T	T	T	T	0	0	0	YES	YES	N315_01864		phage tail protein	synonymous_variant c.366C>A p.Ile122Ile
2020033	G	A	A	A	A	0	0	0	YES	YES	N315_01865		bacteriophage tail tape measure protein	synonymous_variant c.3258C>T p.Asp1086Asp
2020039	T	A	A	A	A	0	0	0	YES	YES	N315_01865		bacteriophage tail tape measure protein	synonymous_variant c.3252A>T p.Ala1084Ala
2020045	T	A	A	A	A	0	0	0	YES	YES	N315_01865		bacteriophage tail tape measure protein	synonymous_variant c.3246A>T p.Gly1082Gly
2020062	A	G	G	G	G	0	0	0	YES	YES	N315_01865		bacteriophage tail tape measure protein	synonymous_variant c.3229T>C p.Leu1077Leu
2020067	T	C	C	C	C	0	0	0	YES	YES	N315_01865		bacteriophage tail tape measure protein	missense_variant c.3224A>G p.Asn1075Ser
2020077	T	C	C	C	C	0	0	0	YES	YES	N315_01865		bacteriophage tail tape measure protein	missense_variant c.3214A>G p.Ile1072Val
2020084	A	C	C	C	C	0	0	0	YES	YES	N315_01865		bacteriophage tail tape measure protein	synonymous_variant c.3207T>G p.Ala1069Ala
2020089	C	G	G	G	G	0	0	0	YES	YES	N315_01865		bacteriophage tail tape measure protein	missense_variant c.3202G>C p.Glu1068Gln
2020095	T	C	C	C	C	0	0	0	YES	YES	N315_01865		bacteriophage tail tape measure protein	missense_variant c.3196A>G p.Ile1066Val
2020120	T	A	A	A	A	0	0	0	YES	YES	N315_01865		bacteriophage tail tape measure protein	missense_variant c.3168_3171delTGAAinsCGAT p.Glu1057Asp
2020123	A	G	G	G	G	0	0	0	YES	YES	N315_01865		bacteriophage tail tape measure protein	missense_variant c.3168_3171delTGAAinsCGAT p.Glu1057Asp
2020129	A	G	G	G	G	0	0	0	YES	YES	N315_01865		bacteriophage tail tape measure protein	missense_variant c.3156_3162delTTTAGATinsCATGGAC p.Leu1053Met
2020132	T	C	C	C	C	0	0	0	YES	YES	N315_01865		bacteriophage tail tape measure protein	missense_variant c.3156_3162delTTTAGATinsCATGGAC p.Leu1053Met
2020134	A	T	T	T	T	0	0	0	YES	YES	N315_01865		bacteriophage tail tape measure protein	missense_variant c.3156_3162delTTTAGATinsCATGGAC p.Leu1053Met
2020135	A	G	G	G	G	0	0	0	YES	YES	N315_01865		bacteriophage tail tape measure protein	missense_variant c.3156_3162delTTTAGATinsCATGGAC p.Leu1053Met
2020141	G	A	A	A	A	0	0	0	YES	YES	N315_01865		bacteriophage tail tape measure protein	synonymous_variant c.3150C>T p.Gly1050Gly
2020162	T	C	C	C	C	0	0	0	YES	YES	N315_01865		bacteriophage tail tape measure protein	synonymous_variant c.3126_3129delCAAAinsAAAG p.1044
2020165	G	T	T	T	T	0	0	0	YES	YES	N315_01865		bacteriophage tail tape measure protein	synonymous_variant c.3126_3129delCAAAinsAAAG p.1044
2020354	C	A	A	A	A	0	0	0	YES	YES	N315_01865		bacteriophage tail tape measure protein	synonymous_variant c.2937G>T p.Arg979Arg
2020411	A	G	G	G	G	0	0	0	YES	YES	N315_01865		bacteriophage tail tape measure protein	synonymous_variant c.2880T>C p.Arg960Arg
2020429	C	T	T	T	T	0	0	0	YES	YES	N315_01865		bacteriophage tail tape measure protein	synonymous_variant c.2862G>A p.Thr954Thr
2020438	C	T	T	T	T	0	0	0	YES	YES	N315_01865		bacteriophage tail tape measure protein	synonymous_variant c.2844_2853delGCGGGATACGinsACGTGACACA p.952
2020441	A	G	G	G	G	0	0	0	YES	YES	N315_01865		bacteriophage tail tape measure protein	synonymous_variant c.2844_2853delGCGGGATACGinsACGTGACACA p.952
2020444	C	A	A	A	A	0	0	0	YES	YES	N315_01865		bacteriophage tail tape measure protein	synonymous_variant c.2844_2853delGCGGGATACGinsACGTGACACA p.952
2020447	C	T	T	T	T	0	0	0	YES	YES	N315_01865		bacteriophage tail tape measure protein	synonymous_variant c.2844_2853delGCGGGATACGinsACGTGACACA p.952
2020465	A	G	G	G	G	0	0	0	YES	YES	N315_01865		bacteriophage tail tape measure protein	synonymous_variant c.2826T>C p.Val942Val
2020486	C	T	T	T	T	0	0	0	YES	YES	N315_01865		bacteriophage tail tape measure protein	missense_variant c.2796_2805delTGAACATACGinsAGAATACACA p.His934Tyr
2020489	A	G	G	G	G	0	0	0	YES	YES	N315_01865		bacteriophage tail tape measure protein	missense_variant c.2796_2805delTGAACATACGinsAGAATACACA p.His934Tyr
2020491	G	A	A	A	A	0	0	0	YES	YES	N315_01865		bacteriophage tail tape measure protein	missense_variant c.2796_2805delTGAACATACGinsAGAATACACA p.His934Tyr
2020495	A	T	T	T	T	0	0	0	YES	YES	N315_01865		bacteriophage tail tape measure protein	missense_variant c.2796_2805delTGAACATACGinsAGAATACACA p.His934Tyr
2020513	C	A	A	A	A	0	0	0	YES	YES	N315_01865		bacteriophage tail tape measure protein	synonymous_variant c.2778G>T p.Pro926Pro
2020522	G	A	A	A	A	0	0	0	YES	YES	N315_01865		bacteriophage tail tape measure protein	synonymous_variant c.2769C>T p.Asp923Asp
2020528	A	G	G	G	G	0	0	0	YES	YES	N315_01865		bacteriophage tail tape measure protein	synonymous_variant c.2760_2763delGGGTinsAGGC p.922
2020531	C	T	T	T	T	0	0	0	YES	YES	N315_01865		bacteriophage tail tape measure protein	synonymous_variant c.2760_2763delGGGTinsAGGC p.922
2020672	C	T	T	T	T	0	0	0	YES	YES	N315_01865		bacteriophage tail tape measure protein	synonymous_variant c.2619G>A p.Val873Val
2020705	A	C	C	C	C	0	0	0	YES	YES	N315_01865		bacteriophage tail tape measure protein	synonymous_variant c.2586T>G p.Thr862Thr
2020757	A	G	G	G	G	0	0	0	YES	YES	N315_01865		bacteriophage tail tape measure protein	missense_variant c.2534T>C p.Ile845Thr
2021014	T	A	A	A	A	0	0	0	YES	YES	N315_01865		bacteriophage tail tape measure protein	synonymous_variant c.2274_2277delGCTAinsACTT p.760
2021017	C	T	T	T	T	0	0	0	YES	YES	N315_01865		bacteriophage tail tape measure protein	synonymous_variant c.2274_2277delGCTAinsACTT p.760
2021023	G	A	A	A	A	0	0	0	YES	YES	N315_01865		bacteriophage tail tape measure protein	synonymous_variant c.2268C>T p.Gly756Gly
2021032	C	T	T	T	T	0	0	0	YES	YES	N315_01865		bacteriophage tail tape measure protein	synonymous_variant c.2244_2259delACTTGGCGTTGTTAGGinsTCTAGGTGTAGTGAGA p.754
2021035	A	C	C	C	C	0	0	0	YES	YES	N315_01865		bacteriophage tail tape measure protein	synonymous_variant c.2244_2259delACTTGGCGTTGTTAGGinsTCTAGGTGTAGTGAGA p.754
2021038	A	T	T	T	T	0	0	0	YES	YES	N315_01865		bacteriophage tail tape measure protein	synonymous_variant c.2244_2259delACTTGGCGTTGTTAGGinsTCTAGGTGTAGTGAGA p.754
2021041	G	A	A	A	A	0	0	0	YES	YES	N315_01865		bacteriophage tail tape measure protein	synonymous_variant c.2244_2259delACTTGGCGTTGTTAGGinsTCTAGGTGTAGTGAGA p.754
2021044	A	T	T	T	T	0	0	0	YES	YES	N315_01865		bacteriophage tail tape measure protein	synonymous_variant c.2244_2259delACTTGGCGTTGTTAGGinsTCTAGGTGTAGTGAGA p.754
2021047	T	A	A	A	A	0	0	0	YES	YES	N315_01865		bacteriophage tail tape measure protein	synonymous_variant c.2244_2259delACTTGGCGTTGTTAGGinsTCTAGGTGTAGTGAGA p.754
2021053	G	A	A	A	A	0	0	0	YES	YES	N315_01865		bacteriophage tail tape measure protein	synonymous_variant c.2238C>T p.Gly746Gly
2021065	T	C	C	C	C	0	0	0	YES	YES	N315_01865		bacteriophage tail tape measure protein	synonymous_variant c.2220_2226delTCAATTAinsACAACTG p.743
2021067	A	G	G	G	G	0	0	0	YES	YES	N315_01865		bacteriophage tail tape measure protein	synonymous_variant c.2220_2226delTCAATTAinsACAACTG p.743
2021071	A	T	T	T	T	0	0	0	YES	YES	N315_01865		bacteriophage tail tape measure protein	synonymous_variant c.2220_2226delTCAATTAinsACAACTG p.743
2021242	G	A	A	A	A	0	0	0	YES	YES	N315_01865		bacteriophage tail tape measure protein	synonymous_variant c.2049C>T p.Ala683Ala
2021281	G	A	A	A	A	0	0	0	YES	YES	N315_01865		bacteriophage tail tape measure protein	synonymous_variant c.2004_2010delCGCAATCinsTGCGATT p.671
2021284	T	C	C	C	C	0	0	0	YES	YES	N315_01865		bacteriophage tail tape measure protein	synonymous_variant c.2004_2010delCGCAATCinsTGCGATT p.671
2021287	G	A	A	A	A	0	0	0	YES	YES	N315_01865		bacteriophage tail tape measure protein	synonymous_variant c.2004_2010delCGCAATCinsTGCGATT p.671
2021293	A	G	G	G	G	0	0	0	YES	YES	N315_01865		bacteriophage tail tape measure protein	synonymous_variant c.1998T>C p.Ile666Ile
2021305	T	A	A	A	A	0	0	0	YES	YES	N315_01865		bacteriophage tail tape measure protein	missense_variant c.1977_1986delAAATTTTGTAinsTAACTTTATT p.LeuAsnPheVal659PheAsnPheIle
2021307	C	T	T	T	T	0	0	0	YES	YES	N315_01865		bacteriophage tail tape measure protein	missense_variant c.1977_1986delAAATTTTGTAinsTAACTTTATT p.LeuAsnPheVal659PheAsnPheIle
2021311	A	G	G	G	G	0	0	0	YES	YES	N315_01865		bacteriophage tail tape measure protein	missense_variant c.1977_1986delAAATTTTGTAinsTAACTTTATT p.LeuAsnPheVal659PheAsnPheIle
2021314	T	A	A	A	A	0	0	0	YES	YES	N315_01865		bacteriophage tail tape measure protein	missense_variant c.1977_1986delAAATTTTGTAinsTAACTTTATT p.LeuAsnPheVal659PheAsnPheIle
2032798	T	C	C	C	C	0	0	0	YES	YES	N315_01881		hypothetical protein	missense_variant c.180A>G p.Ile60Met
2032910	T	C	C	C	C	0	0	0	YES	YES	N315_01881		hypothetical protein	missense_variant c.68A>G p.His23Arg
2032986	T	C	C	C	C	0	0	0	YES	YES	N315_01882		transcriptional activator	synonymous_variant c.141A>G p.Val47Val
2033037	T	C	C	C	C	0	0	0	YES	YES	N315_01882		transcriptional activator	synonymous_variant c.90A>G p.Thr30Thr
2033247	G	A	A	A	A	0	0	0	YES	YES	N315_01883		hypothetical protein	missense_variant c.83C>T p.Thr28Met
2033266	T	C	C	C	C	0	0	0	YES	YES	N315_01883		hypothetical protein	missense_variant c.64A>G p.Thr22Ala
2033300	T	A	A	A	A	0	0	0	YES	YES	N315_01883		hypothetical protein	missense_variant c.30A>T p.Lys10Asn
2033701	T	A	A	A	A	0	0	0	YES	YES	N315_01885		dUTPase	missense_variant c.442_444delACAinsTCT p.Thr148Ser
2033703	T	A	A	A	A	0	0	0	YES	YES	N315_01885		dUTPase	missense_variant c.442_444delACAinsTCT p.Thr148Ser
2033728	A	C	C	C	C	0	0	0	YES	YES	N315_01885		dUTPase	synonymous_variant c.417T>G p.Pro139Pro
2033752	A	G	G	G	G	0	0	0	YES	YES	N315_01885		dUTPase	synonymous_variant c.393T>C p.Ser131Ser
2033788	T	C	C	C	C	0	0	0	YES	YES	N315_01885		dUTPase	synonymous_variant c.357A>G p.Thr119Thr
2033907	A	G	G	G	G	0	0	0	YES	YES	N315_01885		dUTPase	synonymous_variant c.238T>C p.Leu80Leu
2033964	A	G	G	G	G	0	0	0	YES	YES	N315_01885		dUTPase	synonymous_variant c.181T>C p.Leu61Leu
2034015	C	T	T	T	T	0	0	0	YES	YES	N315_01885		dUTPase	missense_variant c.130G>A p.Val44Ile
2034022	C	T	T	T	T	0	0	0	YES	YES	N315_01885		dUTPase	missense_variant c.122_123delCGinsTA p.Ala41Val
2034023	G	A	A	A	A	0	0	0	YES	YES	N315_01885		dUTPase	missense_variant c.122_123delCGinsTA p.Ala41Val
2034090	T	C	C	C	C	0	0	0	YES	YES	N315_01885		dUTPase	missense_variant c.55A>G p.Lys19Glu
2034192	T	C	C	C	C	0	0	0	YES	YES	N315_01886		hypothetical protein	synonymous_variant c.195A>G p.Gly65Gly
2034217	C	T	T	T	T	0	0	0	YES	YES	N315_01886		hypothetical protein	missense_variant c.170G>A p.Gly57Asp
2034225	A	G	G	G	G	0	0	0	YES	YES	N315_01886		hypothetical protein	missense_variant c.150_162delTCAACATTCAGTTinsGCAAGATGCACTC p.IleGlnHisSerVal50MetGlnAspAlaLeu
2034227	C	G	G	G	G	0	0	0	YES	YES	N315_01886		hypothetical protein	missense_variant c.150_162delTCAACATTCAGTTinsGCAAGATGCACTC p.IleGlnHisSerVal50MetGlnAspAlaLeu
2034230	A	C	C	C	C	0	0	0	YES	YES	N315_01886		hypothetical protein	missense_variant c.150_162delTCAACATTCAGTTinsGCAAGATGCACTC p.IleGlnHisSerVal50MetGlnAspAlaLeu
2034233	G	C	C	C	C	0	0	0	YES	YES	N315_01886		hypothetical protein	missense_variant c.150_162delTCAACATTCAGTTinsGCAAGATGCACTC p.IleGlnHisSerVal50MetGlnAspAlaLeu
2034237	A	C	C	C	C	0	0	0	YES	YES	N315_01886		hypothetical protein	missense_variant c.150_162delTCAACATTCAGTTinsGCAAGATGCACTC p.IleGlnHisSerVal50MetGlnAspAlaLeu
2034246	T	A	A	A	A	0	0	0	YES	YES	N315_01886		hypothetical protein	missense_variant c.132_141delTGGAATGACAinsGGGTTTACCT p.AspGlyMetThr44GluGlyLeuPro
2034248	T	G	G	G	G	0	0	0	YES	YES	N315_01886		hypothetical protein	missense_variant c.132_141delTGGAATGACAinsGGGTTTACCT p.AspGlyMetThr44GluGlyLeuPro
2034249	C	T	T	T	T	0	0	0	YES	YES	N315_01886		hypothetical protein	missense_variant c.132_141delTGGAATGACAinsGGGTTTACCT p.AspGlyMetThr44GluGlyLeuPro
2034251	T	A	A	A	A	0	0	0	YES	YES	N315_01886		hypothetical protein	missense_variant c.132_141delTGGAATGACAinsGGGTTTACCT p.AspGlyMetThr44GluGlyLeuPro
2034252	T	A	A	A	A	0	0	0	YES	YES	N315_01886		hypothetical protein	missense_variant c.132_141delTGGAATGACAinsGGGTTTACCT p.AspGlyMetThr44GluGlyLeuPro
2034255	A	C	C	C	C	0	0	0	YES	YES	N315_01886		hypothetical protein	missense_variant c.132_141delTGGAATGACAinsGGGTTTACCT p.AspGlyMetThr44GluGlyLeuPro
2034459	A	G	G	G	G	0	0	0	YES	YES	N315_01887		phage protein	missense_variant c.185T>C p.Ile62Thr
2034512	C	T	T	T	T	0	0	0	YES	YES	N315_01887		phage protein	synonymous_variant c.132G>A p.Val44Val
2034629	C	T	T	T	T	0	0	0	YES	YES	N315_01887		phage protein	synonymous_variant c.15G>A p.Ala5Ala
2034637	A	C	C	C	C	0	0	0	YES	YES	N315_01887		phage protein	missense_variant c.7T>G p.Tyr3Asp
2034667	A	C	C	C	C	0	0	0	YES	YES	N315_01888		hypothetical protein	missense_variant c.236_237delCTinsTG p.Ala79Val
2034668	G	A	A	A	A	0	0	0	YES	YES	N315_01888		hypothetical protein	missense_variant c.236_237delCTinsTG p.Ala79Val
2034673	T	A	A	A	A	0	0	0	YES	YES	N315_01888		hypothetical protein	missense_variant c.225_231delTGTCCAAinsCGTCGAT p.Gln77Asp
2034675	G	C	C	C	C	0	0	0	YES	YES	N315_01888		hypothetical protein	missense_variant c.225_231delTGTCCAAinsCGTCGAT p.Gln77Asp
2034679	A	G	G	G	G	0	0	0	YES	YES	N315_01888		hypothetical protein	missense_variant c.225_231delTGTCCAAinsCGTCGAT p.Gln77Asp
2034706	G	A	A	A	A	0	0	0	YES	YES	N315_01888		hypothetical protein	synonymous_variant c.186_198delGAAAAACGGACACinsAAAGAATGGTCAT p.67
2034709	T	A	A	A	A	0	0	0	YES	YES	N315_01888		hypothetical protein	synonymous_variant c.186_198delGAAAAACGGACACinsAAAGAATGGTCAT p.67
2034712	G	A	A	A	A	0	0	0	YES	YES	N315_01888		hypothetical protein	synonymous_variant c.186_198delGAAAAACGGACACinsAAAGAATGGTCAT p.67
2034715	T	C	C	C	C	0	0	0	YES	YES	N315_01888		hypothetical protein	synonymous_variant c.186_198delGAAAAACGGACACinsAAAGAATGGTCAT p.67
2034718	C	T	T	T	T	0	0	0	YES	YES	N315_01888		hypothetical protein	synonymous_variant c.186_198delGAAAAACGGACACinsAAAGAATGGTCAT p.67
2034733	T	C	C	C	C	0	0	0	YES	YES	N315_01888		hypothetical protein	synonymous_variant c.168_171delTCTAinsCTTG p.58
2034735	G	A	A	A	A	0	0	0	YES	YES	N315_01888		hypothetical protein	synonymous_variant c.168_171delTCTAinsCTTG p.58
2034736	A	G	G	G	G	0	0	0	YES	YES	N315_01888		hypothetical protein	synonymous_variant c.168_171delTCTAinsCTTG p.58
2034760	A	G	G	G	G	0	0	0	YES	YES	N315_01888		hypothetical protein	synonymous_variant c.144T>C p.Phe48Phe
2034784	C	T	T	T	T	0	0	0	YES	YES	N315_01888		hypothetical protein	synonymous_variant c.120G>A p.Ala40Ala
2034793	C	T	T	T	T	0	0	0	YES	YES	N315_01888		hypothetical protein	synonymous_variant c.111G>A p.Gln37Gln
2034802	A	G	G	G	G	0	0	0	YES	YES	N315_01888		hypothetical protein	synonymous_variant c.102T>C p.Phe34Phe
2034835	G	A	A	A	A	0	0	0	YES	YES	N315_01888		hypothetical protein	synonymous_variant c.69C>T p.His23His
2034841	T	A	A	A	A	0	0	0	YES	YES	N315_01888		hypothetical protein	synonymous_variant c.63A>T p.Pro21Pro
2034847	C	T	T	T	T	0	0	0	YES	YES	N315_01888		hypothetical protein	synonymous_variant c.57G>A p.Lys19Lys
2034863	A	G	G	G	G	0	0	0	YES	YES	N315_01888		hypothetical protein	missense_variant c.41T>C p.Ile14Thr
2034897	C	T	T	T	T	0	0	0	YES	YES	N315_01888		hypothetical protein	missense_variant c.6_7delTGinsCA p.Val3Ile
2034898	A	G	G	G	G	0	0	0	YES	YES	N315_01888		hypothetical protein	missense_variant c.6_7delTGinsCA p.Val3Ile
2034993	G	A	A	A	A	0	0	0	YES	YES	N315_01889		PVL phage protein	synonymous_variant c.282C>T p.His94His
2035024	C	T	T	T	T	0	0	0	YES	YES	N315_01889		PVL phage protein	missense_variant c.251G>A p.Arg84Lys
2035030	C	T	T	T	T	0	0	0	YES	YES	N315_01889		PVL phage protein	missense_variant c.245G>A p.Arg82Gln
2035242	A	G	G	G	G	0	0	0	YES	YES	N315_01889		PVL phage protein	synonymous_variant c.33T>C p.Asn11Asn
2035257	C	T	T	T	T	0	0	0	YES	YES	N315_01889		PVL phage protein	synonymous_variant c.18G>A p.Arg6Arg
2035482	T	C	C	C	C	0	0	0	YES	YES	N315_01890	rusA	endodeoxyribonuclease RusA	synonymous_variant c.210A>G p.Ser70Ser
2035582	T	C	C	C	C	0	0	0	YES	YES	N315_01890	rusA	endodeoxyribonuclease RusA	missense_variant c.110A>G p.Tyr37Cys
2035620	A	T	T	T	T	0	0	0	YES	YES	N315_01890	rusA	endodeoxyribonuclease RusA	missense_variant c.72T>A p.Asn24Lys
2035638	A	G	G	G	G	0	0	0	YES	YES	N315_01890	rusA	endodeoxyribonuclease RusA	synonymous_variant c.54T>C p.Pro18Pro
2036048	T	C	C	C	C	0	0	0	YES	YES	N315_01892		hypothetical protein	missense_variant c.767_771delAATCAinsCATCG p.Gln256Pro
2036052	T	G	G	G	G	0	0	0	YES	YES	N315_01892		hypothetical protein	missense_variant c.767_771delAATCAinsCATCG p.Gln256Pro
2036060	G	A	A	A	A	0	0	0	YES	YES	N315_01892		hypothetical protein	missense_variant c.758_759delTCinsAT p.Phe253Tyr
2036061	A	T	T	T	T	0	0	0	YES	YES	N315_01892		hypothetical protein	missense_variant c.758_759delTCinsAT p.Phe253Tyr
2036071	A	T	T	T	T	0	0	0	YES	YES	N315_01892		hypothetical protein	missense_variant c.746_748delATTinsCTA p.AsnTyr249ThrAsn
2036073	T	G	G	G	G	0	0	0	YES	YES	N315_01892		hypothetical protein	missense_variant c.746_748delATTinsCTA p.AsnTyr249ThrAsn
2036078	T	C	C	C	C	0	0	0	YES	YES	N315_01892		hypothetical protein	synonymous_variant c.741A>G p.Lys247Lys
2036090	A	C	C	C	C	0	0	0	YES	YES	N315_01892		hypothetical protein	synonymous_variant c.729T>G p.Leu243Leu
2036189	G	A	A	A	A	0	0	0	YES	YES	N315_01892		hypothetical protein	synonymous_variant c.630C>T p.Asn210Asn
2036230	C	G	G	G	G	0	0	0	YES	YES	N315_01892		hypothetical protein	missense_variant c.589G>C p.Glu197Gln
2036261	A	G	G	G	G	0	0	0	YES	YES	N315_01892		hypothetical protein	synonymous_variant c.558T>C p.Tyr186Tyr
2036287	A	G	G	G	G	0	0	0	YES	YES	N315_01892		hypothetical protein	missense_variant c.532T>C p.Ser178Pro
2036330	G	A	A	A	A	0	0	0	YES	YES	N315_01892		hypothetical protein	missense_variant c.484_489delACAACCinsGCAGCT p.ThrThr162AlaAla
2036332	T	C	C	C	C	0	0	0	YES	YES	N315_01892		hypothetical protein	missense_variant c.484_489delACAACCinsGCAGCT p.ThrThr162AlaAla
2036335	T	C	C	C	C	0	0	0	YES	YES	N315_01892		hypothetical protein	missense_variant c.484_489delACAACCinsGCAGCT p.ThrThr162AlaAla
2036423	G	A	A	A	A	0	0	0	YES	YES	N315_01892		hypothetical protein	synonymous_variant c.396C>T p.Asn132Asn
2036483	G	T	T	T	T	0	0	0	YES	YES	N315_01892		hypothetical protein	synonymous_variant c.336C>A p.Gly112Gly
2036971	A	G	G	G	G	0	0	0	YES	YES	N315_01893	ssb2	putative single-strand DNA-binding protein	synonymous_variant c.348T>C p.Tyr116Tyr
2037046	G	A	A	A	A	0	0	0	YES	YES	N315_01893	ssb2	putative single-strand DNA-binding protein	synonymous_variant c.273C>T p.Tyr91Tyr
2037076	G	A	A	A	A	0	0	0	YES	YES	N315_01893	ssb2	putative single-strand DNA-binding protein	synonymous_variant c.243C>T p.Asn81Asn
2037108	C	T	T	T	T	0	0	0	YES	YES	N315_01893	ssb2	putative single-strand DNA-binding protein	missense_variant c.211G>A p.Ala71Thr
2037451	C	T	T	T	T	0	0	0	YES	YES	N315_01894		hypothetical protein	synonymous_variant c.354G>A p.Leu118Leu
2037510	C	T	T	T	T	0	0	0	YES	YES	N315_01894		hypothetical protein	missense_variant c.295G>A p.Ala99Thr
2037517	T	C	C	C	C	0	0	0	YES	YES	N315_01894		hypothetical protein	synonymous_variant c.288A>G p.Val96Val
2037541	T	C	C	C	C	0	0	0	YES	YES	N315_01894		hypothetical protein	synonymous_variant c.264A>G p.Gln88Gln
2037694	A	G	G	G	G	0	0	0	YES	YES	N315_01894		hypothetical protein	synonymous_variant c.111T>C p.Ile37Ile
2037703	T	C	C	C	C	0	0	0	YES	YES	N315_01894		hypothetical protein	synonymous_variant c.102A>G p.Pro34Pro
2037708	A	G	G	G	G	0	0	0	YES	YES	N315_01894		hypothetical protein	synonymous_variant c.97T>C p.Leu33Leu
2037718	C	T	T	T	T	0	0	0	YES	YES	N315_01894		hypothetical protein	synonymous_variant c.81_87delTGGTACGinsAGGCACA p.30
2037721	A	G	G	G	G	0	0	0	YES	YES	N315_01894		hypothetical protein	synonymous_variant c.81_87delTGGTACGinsAGGCACA p.30
2037724	A	T	T	T	T	0	0	0	YES	YES	N315_01894		hypothetical protein	synonymous_variant c.81_87delTGGTACGinsAGGCACA p.30
2037730	T	C	C	C	C	0	0	0	YES	YES	N315_01894		hypothetical protein	synonymous_variant c.75A>G p.Leu25Leu
2037777	C	T	T	T	T	0	0	0	YES	YES	N315_01894		hypothetical protein	missense_variant c.28G>A p.Asp10Asn
2037785	C	T	T	T	T	0	0	0	YES	YES	N315_01894		hypothetical protein	missense_variant c.20G>A p.Arg7Gln
2037937	T	A	A	A	A	0	0	0	YES	YES
2037949	C	T	T	T	T	0	0	0	YES	YES
2038092	T	C	C	C	C	0	0	0	YES	YES	N315_01895	recT	putative phage-related DNA recombination protein	missense_variant c.843_846delAAAAinsTAAG p.Glu281Asp
2038095	T	A	A	A	A	0	0	0	YES	YES	N315_01895	recT	putative phage-related DNA recombination protein	missense_variant c.843_846delAAAAinsTAAG p.Glu281Asp
2038128	A	G	G	G	G	0	0	0	YES	YES	N315_01895	recT	putative phage-related DNA recombination protein	missense_variant c.808_810delTTTinsCTC p.Phe270Leu
2038130	A	G	G	G	G	0	0	0	YES	YES	N315_01895	recT	putative phage-related DNA recombination protein	missense_variant c.808_810delTTTinsCTC p.Phe270Leu
2038138	G	T	T	T	T	0	0	0	YES	YES	N315_01895	recT	putative phage-related DNA recombination protein	missense_variant c.800C>A p.Pro267Gln
2038146	A	G	G	G	G	0	0	0	YES	YES	N315_01895	recT	putative phage-related DNA recombination protein	synonymous_variant c.792T>C p.Asp264Asp
2038185	A	G	G	G	G	0	0	0	YES	YES	N315_01895	recT	putative phage-related DNA recombination protein	synonymous_variant c.753T>C p.Asp251Asp
2038191	T	C	C	C	C	0	0	0	YES	YES	N315_01895	recT	putative phage-related DNA recombination protein	synonymous_variant c.747A>G p.Val249Val
2038215	A	G	G	G	G	0	0	0	YES	YES	N315_01895	recT	putative phage-related DNA recombination protein	synonymous_variant c.723T>C p.Ser241Ser
2039077	T	C	C	C	C	0	0	0	YES	YES	N315_01896		hypothetical protein	synonymous_variant c.1806A>G p.Leu602Leu
2039083	G	A	A	A	A	0	0	0	YES	YES	N315_01896		hypothetical protein	synonymous_variant c.1800C>T p.Asn600Asn
2039137	A	G	G	G	G	0	0	0	YES	YES	N315_01896		hypothetical protein	synonymous_variant c.1743_1746delGTATinsATAC p.583
2039140	C	T	T	T	T	0	0	0	YES	YES	N315_01896		hypothetical protein	synonymous_variant c.1743_1746delGTATinsATAC p.583
2039146	A	G	G	G	G	0	0	0	YES	YES	N315_01896		hypothetical protein	synonymous_variant c.1734_1737delTGGTinsCGGC p.580
2039149	A	G	G	G	G	0	0	0	YES	YES	N315_01896		hypothetical protein	synonymous_variant c.1734_1737delTGGTinsCGGC p.580
2039161	T	G	G	G	G	0	0	0	YES	YES	N315_01896		hypothetical protein	synonymous_variant c.1722A>C p.Ser574Ser
2039205	G	A	A	A	A	0	0	0	YES	YES	N315_01896		hypothetical protein	synonymous_variant c.1678C>T p.Leu560Leu
2039221	A	C	C	C	C	0	0	0	YES	YES	N315_01896		hypothetical protein	missense_variant c.1662T>G p.Asp554Glu
2039230	G	A	A	A	A	0	0	0	YES	YES	N315_01896		hypothetical protein	synonymous_variant c.1653C>T p.Asn551Asn
2039239	G	A	A	A	A	0	0	0	YES	YES	N315_01896		hypothetical protein	synonymous_variant c.1644C>T p.Asn548Asn
2039329	G	A	A	A	A	0	0	0	YES	YES	N315_01896		hypothetical protein	synonymous_variant c.1554C>T p.Asp518Asp
2039393	A	C	C	C	C	0	0	0	YES	YES	N315_01896		hypothetical protein	missense_variant c.1490T>G p.Ile497Arg
2039458	T	G	G	G	G	0	0	0	YES	YES	N315_01896		hypothetical protein	missense_variant c.1425A>C p.Lys475Asn
2039479	G	A	A	A	A	0	0	0	YES	YES	N315_01896		hypothetical protein	synonymous_variant c.1404C>T p.Ile468Ile
2039485	A	C	C	C	C	0	0	0	YES	YES	N315_01896		hypothetical protein	synonymous_variant c.1398T>G p.Ser466Ser
2039506	A	G	G	G	G	0	0	0	YES	YES	N315_01896		hypothetical protein	synonymous_variant c.1377T>C p.Asn459Asn
2039545	C	T	T	T	T	0	0	0	YES	YES	N315_01896		hypothetical protein	synonymous_variant c.1338G>A p.Thr446Thr
2039557	G	A	A	A	A	0	0	0	YES	YES	N315_01896		hypothetical protein	synonymous_variant c.1326C>T p.His442His
2039563	T	C	C	C	C	0	0	0	YES	YES	N315_01896		hypothetical protein	missense_variant c.1319_1320delTAinsCG p.Ile440Thr
2039564	A	G	G	G	G	0	0	0	YES	YES	N315_01896		hypothetical protein	missense_variant c.1319_1320delTAinsCG p.Ile440Thr
2039634	A	G	G	G	G	0	0	0	YES	YES	N315_01896		hypothetical protein	synonymous_variant c.1249T>C p.Leu417Leu
2039656	T	C	C	C	C	0	0	0	YES	YES	N315_01896		hypothetical protein	synonymous_variant c.1227A>G p.Lys409Lys
2039665	A	G	G	G	G	0	0	0	YES	YES	N315_01896		hypothetical protein	synonymous_variant c.1218T>C p.Ile406Ile
2039686	C	T	T	T	T	0	0	0	YES	YES	N315_01896		hypothetical protein	synonymous_variant c.1197G>A p.Glu399Glu
2039740	G	T	T	T	T	0	0	0	YES	YES	N315_01896		hypothetical protein	missense_variant c.1139_1143delCAAACinsTAAAA p.AlaAsn380ValLys
2039744	G	A	A	A	A	0	0	0	YES	YES	N315_01896		hypothetical protein	missense_variant c.1139_1143delCAAACinsTAAAA p.AlaAsn380ValLys
2039758	C	T	T	T	T	0	0	0	YES	YES	N315_01896		hypothetical protein	synonymous_variant c.1122_1125delATTGinsTTTA p.376
2039761	T	A	A	A	A	0	0	0	YES	YES	N315_01896		hypothetical protein	synonymous_variant c.1122_1125delATTGinsTTTA p.376
2039774	A	G	G	G	G	0	0	0	YES	YES	N315_01896		hypothetical protein	missense_variant c.1109T>C p.Val370Ala
2039780	C	T	T	T	T	0	0	0	YES	YES	N315_01896		hypothetical protein	missense_variant c.1103G>A p.Ser368Asn
2039793	C	T	T	T	T	0	0	0	YES	YES	N315_01896		hypothetical protein	missense_variant c.1090G>A p.Ala364Thr
2039809	A	G	G	G	G	0	0	0	YES	YES	N315_01896		hypothetical protein	synonymous_variant c.1074T>C p.Cys358Cys
2039815	A	G	G	G	G	0	0	0	YES	YES	N315_01896		hypothetical protein	synonymous_variant c.1068T>C p.Ser356Ser
2039838	A	G	G	G	G	0	0	0	YES	YES	N315_01896		hypothetical protein	missense_variant c.1045T>C p.Tyr349His
2039859	C	A	A	A	A	0	0	0	YES	YES	N315_01896		hypothetical protein	missense_variant c.1024G>T p.Ala342Ser
2039880	A	G	G	G	G	0	0	0	YES	YES	N315_01896		hypothetical protein	synonymous_variant c.1003T>C p.Leu335Leu
2039887	A	G	G	G	G	0	0	0	YES	YES	N315_01896		hypothetical protein	synonymous_variant c.996T>C p.His332His
2039896	T	C	C	C	C	0	0	0	YES	YES	N315_01896		hypothetical protein	synonymous_variant c.987A>G p.Leu329Leu
2039913	G	T	T	T	T	0	0	0	YES	YES	N315_01896		hypothetical protein	synonymous_variant c.970C>A p.Arg324Arg
2039926	T	C	C	C	C	0	0	0	YES	YES	N315_01896		hypothetical protein	synonymous_variant c.957A>G p.Thr319Thr
2039956	T	C	C	C	C	0	0	0	YES	YES	N315_01896		hypothetical protein	synonymous_variant c.927A>G p.Thr309Thr
2039965	A	G	G	G	G	0	0	0	YES	YES	N315_01896		hypothetical protein	synonymous_variant c.918T>C p.Asn306Asn
2039994	G	A	A	A	A	0	0	0	YES	YES	N315_01896		hypothetical protein	synonymous_variant c.889C>T p.Leu297Leu
2040012	G	A	A	A	A	0	0	0	YES	YES	N315_01896		hypothetical protein	missense_variant c.870_871delACinsTT p.His291Tyr
2040013	T	A	A	A	A	0	0	0	YES	YES	N315_01896		hypothetical protein	missense_variant c.870_871delACinsTT p.His291Tyr
2040031	G	T	T	T	T	0	0	0	YES	YES	N315_01896		hypothetical protein	synonymous_variant c.852C>A p.Ala284Ala
2040037	A	G	G	G	G	0	0	0	YES	YES	N315_01896		hypothetical protein	synonymous_variant c.846T>C p.Asn282Asn
2040043	A	G	G	G	G	0	0	0	YES	YES	N315_01896		hypothetical protein	missense_variant c.839_840delCTinsAC p.Ala280Asp
2040044	G	T	T	T	T	0	0	0	YES	YES	N315_01896		hypothetical protein	missense_variant c.839_840delCTinsAC p.Ala280Asp
2040055	C	T	T	T	T	0	0	0	YES	YES	N315_01896		hypothetical protein	synonymous_variant c.828G>A p.Lys276Lys
2040085	G	A	A	A	A	0	0	0	YES	YES	N315_01896		hypothetical protein	synonymous_variant c.798C>T p.Asn266Asn
2040106	T	C	C	C	C	0	0	0	YES	YES	N315_01896		hypothetical protein	missense_variant c.775_777delGCAinsAAG p.Ala259Lys
2040107	G	T	T	T	T	0	0	0	YES	YES	N315_01896		hypothetical protein	missense_variant c.775_777delGCAinsAAG p.Ala259Lys
2040108	C	T	T	T	T	0	0	0	YES	YES	N315_01896		hypothetical protein	missense_variant c.775_777delGCAinsAAG p.Ala259Lys
2040160	T	G	G	G	G	0	0	0	YES	YES	N315_01896		hypothetical protein	synonymous_variant c.720_723delCATAinsTATC p.242
2040163	G	A	A	A	A	0	0	0	YES	YES	N315_01896		hypothetical protein	synonymous_variant c.720_723delCATAinsTATC p.242
2040168	T	C	C	C	C	0	0	0	YES	YES	N315_01896		hypothetical protein	missense_variant c.712_715delCACAinsTACG p.HisThr238TyrAla
2040171	G	A	A	A	A	0	0	0	YES	YES	N315_01896		hypothetical protein	missense_variant c.712_715delCACAinsTACG p.HisThr238TyrAla
2040178	A	G	G	G	G	0	0	0	YES	YES	N315_01896		hypothetical protein	synonymous_variant c.705T>C p.Asn235Asn
2040190	C	T	T	T	T	0	0	0	YES	YES	N315_01896		hypothetical protein	synonymous_variant c.693G>A p.Pro231Pro
2040214	C	T	T	T	T	0	0	0	YES	YES	N315_01896		hypothetical protein	synonymous_variant c.669G>A p.Thr223Thr
2040220	G	A	A	A	A	0	0	0	YES	YES	N315_01896		hypothetical protein	synonymous_variant c.663C>T p.Asn221Asn
2040247	A	G	G	G	G	0	0	0	YES	YES	N315_01896		hypothetical protein	synonymous_variant c.636T>C p.Asp212Asp
2040262	T	C	C	C	C	0	0	0	YES	YES	N315_01896		hypothetical protein	synonymous_variant c.621A>G p.Lys207Lys
2040274	T	A	A	A	A	0	0	0	YES	YES	N315_01896		hypothetical protein	synonymous_variant c.609A>T p.Thr203Thr
2040304	G	A	A	A	A	0	0	0	YES	YES	N315_01896		hypothetical protein	synonymous_variant c.579C>T p.His193His
2040310	T	A	A	A	A	0	0	0	YES	YES	N315_01896		hypothetical protein	synonymous_variant c.573A>T p.Gly191Gly
2040327	G	A	A	A	A	0	0	0	YES	YES	N315_01896		hypothetical protein	missense_variant c.553_556delGAACinsAAAT p.Glu185Lys
2040330	C	T	T	T	T	0	0	0	YES	YES	N315_01896		hypothetical protein	missense_variant c.553_556delGAACinsAAAT p.Glu185Lys
2040337	A	G	G	G	G	0	0	0	YES	YES	N315_01896		hypothetical protein	missense_variant c.541_546delGATGATinsAACGAC p.Asp181Asn
2040340	A	G	G	G	G	0	0	0	YES	YES	N315_01896		hypothetical protein	missense_variant c.541_546delGATGATinsAACGAC p.Asp181Asn
2040342	C	T	T	T	T	0	0	0	YES	YES	N315_01896		hypothetical protein	missense_variant c.541_546delGATGATinsAACGAC p.Asp181Asn
2040370	G	A	A	A	A	0	0	0	YES	YES	N315_01896		hypothetical protein	synonymous_variant c.513C>T p.Ile171Ile
2040379	A	T	T	T	T	0	0	0	YES	YES	N315_01896		hypothetical protein	synonymous_variant c.501_504delCGCTinsTGCA p.169
2040382	G	A	A	A	A	0	0	0	YES	YES	N315_01896		hypothetical protein	synonymous_variant c.501_504delCGCTinsTGCA p.169
2040391	C	T	T	T	T	0	0	0	YES	YES	N315_01896		hypothetical protein	synonymous_variant c.492G>A p.Leu164Leu
2040418	T	G	G	G	G	0	0	0	YES	YES	N315_01896		hypothetical protein	synonymous_variant c.465A>C p.Leu155Leu
2040424	G	A	A	A	A	0	0	0	YES	YES	N315_01896		hypothetical protein	synonymous_variant c.459C>T p.Asn153Asn
2040436	A	G	G	G	G	0	0	0	YES	YES	N315_01896		hypothetical protein	synonymous_variant c.441_447delGAACCCTinsAAATCCC p.150
2040439	G	A	A	A	A	0	0	0	YES	YES	N315_01896		hypothetical protein	synonymous_variant c.441_447delGAACCCTinsAAATCCC p.150
2040442	C	T	T	T	T	0	0	0	YES	YES	N315_01896		hypothetical protein	synonymous_variant c.441_447delGAACCCTinsAAATCCC p.150
2040448	T	C	C	C	C	0	0	0	YES	YES	N315_01896		hypothetical protein	synonymous_variant c.435A>G p.Leu145Leu
2040472	C	T	T	T	T	0	0	0	YES	YES	N315_01896		hypothetical protein	synonymous_variant c.411G>A p.Leu137Leu
2040538	C	T	T	T	T	0	0	0	YES	YES	N315_01896		hypothetical protein	synonymous_variant c.345G>A p.Thr115Thr
2040543	G	T	T	T	T	0	0	0	YES	YES	N315_01896		hypothetical protein	synonymous_variant c.340C>A p.Arg114Arg
2040571	T	C	C	C	C	0	0	0	YES	YES	N315_01896		hypothetical protein	synonymous_variant c.312A>G p.Lys104Lys
2040589	C	T	T	T	T	0	0	0	YES	YES	N315_01896		hypothetical protein	synonymous_variant c.294G>A p.Lys98Lys
2040610	A	G	G	G	G	0	0	0	YES	YES	N315_01896		hypothetical protein	synonymous_variant c.273T>C p.Phe91Phe
2040619	A	T	T	T	T	0	0	0	YES	YES	N315_01896		hypothetical protein	synonymous_variant c.264T>A p.Ile88Ile
2040721	A	T	T	T	T	0	0	0	YES	YES	N315_01896		hypothetical protein	synonymous_variant c.162T>A p.Gly54Gly
2040727	T	C	C	C	C	0	0	0	YES	YES	N315_01896		hypothetical protein	synonymous_variant c.156A>G p.Leu52Leu
2040733	C	T	T	T	T	0	0	0	YES	YES	N315_01896		hypothetical protein	synonymous_variant c.150G>A p.Lys50Lys
2040766	T	A	A	A	A	0	0	0	YES	YES	N315_01896		hypothetical protein	synonymous_variant c.114_117delAACAinsGACT p.40
2040769	T	C	C	C	C	0	0	0	YES	YES	N315_01896		hypothetical protein	synonymous_variant c.114_117delAACAinsGACT p.40
2040778	G	A	A	A	A	0	0	0	YES	YES	N315_01896		hypothetical protein	synonymous_variant c.105C>T p.Gly35Gly
2040807	C	T	T	T	T	0	0	0	YES	YES	N315_01896		hypothetical protein	missense_variant c.75_76delTGinsCA p.Ala26Thr
2040808	A	G	G	G	G	0	0	0	YES	YES	N315_01896		hypothetical protein	missense_variant c.75_76delTGinsCA p.Ala26Thr
2040829	T	G	G	G	G	0	0	0	YES	YES	N315_01896		hypothetical protein	missense_variant c.53_54delAAinsGC p.Lys18Ser
2040830	T	C	C	C	C	0	0	0	YES	YES	N315_01896		hypothetical protein	missense_variant c.53_54delAAinsGC p.Lys18Ser
2040856	C	T	T	T	T	0	0	0	YES	YES	N315_01896		hypothetical protein	synonymous_variant c.27G>A p.Ser9Ser
2040862	A	T	T	T	T	0	0	0	YES	YES	N315_01896		hypothetical protein	synonymous_variant c.21T>A p.Thr7Thr
2040867	A	G	G	G	G	0	0	0	YES	YES	N315_01896		hypothetical protein	synonymous_variant c.16T>C p.Leu6Leu
2040880	C	T	T	T	T	0	0	0	YES	YES	N315_01896		hypothetical protein	initiator_codon_variant c.3G>A p.Met1?
2040886	T	C	C	C	C	0	0	0	YES	YES
2040887	T	A	A	A	A	0	0	0	YES	YES
2040890	C	A	A	A	A	0	0	0	YES	YES
2040912	C	T	T	T	T	0	0	0	YES	YES	N315_01897		hypothetical protein	synonymous_variant c.240_243delTCGGinsCCGA p.82
2040915	A	G	G	G	G	0	0	0	YES	YES	N315_01897		hypothetical protein	synonymous_variant c.240_243delTCGGinsCCGA p.82
2040926	G	A	A	A	A	0	0	0	YES	YES	N315_01897		hypothetical protein	synonymous_variant c.229C>T p.Leu77Leu
2040957	A	G	G	G	G	0	0	0	YES	YES	N315_01897		hypothetical protein	synonymous_variant c.198T>C p.His66His
2040966	T	C	C	C	C	0	0	0	YES	YES	N315_01897		hypothetical protein	synonymous_variant c.189A>G p.Pro63Pro
2040987	C	T	T	T	T	0	0	0	YES	YES	N315_01897		hypothetical protein	synonymous_variant c.168G>A p.Val56Val
2041002	T	C	C	C	C	0	0	0	YES	YES	N315_01897		hypothetical protein	synonymous_variant c.153A>G p.Thr51Thr
2041233	C	G	G	G	G	0	0	0	YES	YES	N315_01898		phage protein	missense_variant c.177_191delTATTTTGAAACAAAGinsCATATTAAATCAATC p.Lys62Asn
2041234	T	A	A	A	A	0	0	0	YES	YES	N315_01898		phage protein	missense_variant c.177_191delTATTTTGAAACAAAGinsCATATTAAATCAATC p.Lys62Asn
2041238	T	A	A	A	A	0	0	0	YES	YES	N315_01898		phage protein	missense_variant c.177_191delTATTTTGAAACAAAGinsCATATTAAATCAATC p.Lys62Asn
2041241	C	T	T	T	T	0	0	0	YES	YES	N315_01898		phage protein	missense_variant c.177_191delTATTTTGAAACAAAGinsCATATTAAATCAATC p.Lys62Asn
2041244	A	T	T	T	T	0	0	0	YES	YES	N315_01898		phage protein	missense_variant c.177_191delTATTTTGAAACAAAGinsCATATTAAATCAATC p.Lys62Asn
2041247	A	G	G	G	G	0	0	0	YES	YES	N315_01898		phage protein	missense_variant c.177_191delTATTTTGAAACAAAGinsCATATTAAATCAATC p.Lys62Asn
2041253	A	T	T	T	T	0	0	0	YES	YES	N315_01898		phage protein	synonymous_variant c.171T>A p.Ala57Ala
2041976	G	A	A	A	A	0	0	0	YES	YES	N315_01900		hypothetical protein	missense_variant c.9_11delAACinsCAT p.LysThr3AsnIle
2041978	T	G	G	G	G	0	0	0	YES	YES	N315_01900		hypothetical protein	missense_variant c.9_11delAACinsCAT p.LysThr3AsnIle
2041992	G	A	A	G	A	0	1	0	NO	YES	N315_01901		hypothetical protein	missense_variant c.311_315delGGCACinsAGAAT p.GlyHis104GluAsn
2041994	G	T	T	G	T	0	1	0	NO	YES	N315_01901		hypothetical protein	missense_variant c.311_315delGGCACinsAGAAT p.GlyHis104GluAsn
2042004	G	A	A	A	A	0	0	0	YES	YES	N315_01901		hypothetical protein	synonymous_variant c.297_303delGATTTACinsAATATAT p.102
2042007	A	T	T	T	T	0	0	0	YES	YES	N315_01901		hypothetical protein	synonymous_variant c.297_303delGATTTACinsAATATAT p.102
2042010	C	T	T	T	T	0	0	0	YES	YES	N315_01901		hypothetical protein	synonymous_variant c.297_303delGATTTACinsAATATAT p.102
2042016	A	G	G	G	G	0	0	0	YES	YES	N315_01901		hypothetical protein	synonymous_variant c.291T>C p.Phe97Phe
2042022	T	C	C	C	C	0	0	0	YES	YES	N315_01901		hypothetical protein	synonymous_variant c.285A>G p.Glu95Glu
2042028	T	G	G	G	G	0	0	0	YES	YES	N315_01901		hypothetical protein	synonymous_variant c.273_279delGTTTGTAinsATTCGTC p.94
2042031	A	G	G	G	G	0	0	0	YES	YES	N315_01901		hypothetical protein	synonymous_variant c.273_279delGTTTGTAinsATTCGTC p.94
2042034	C	T	T	T	T	0	0	0	YES	YES	N315_01901		hypothetical protein	synonymous_variant c.273_279delGTTTGTAinsATTCGTC p.94
2042039	G	T	T	T	T	0	0	0	YES	YES	N315_01901		hypothetical protein	missense_variant c.268C>A p.His90Asn
2042044	C	T	T	T	T	0	0	0	YES	YES	N315_01901		hypothetical protein	missense_variant c.263G>A p.Arg88Lys
2042058	C	T	T	T	T	0	0	0	YES	YES	N315_01901		hypothetical protein	synonymous_variant c.249G>A p.Arg83Arg
2042064	A	G	G	G	G	0	0	0	YES	YES	N315_01901		hypothetical protein	synonymous_variant c.243T>C p.Arg81Arg
2042082	A	T	T	T	T	0	0	0	YES	YES	N315_01901		hypothetical protein	synonymous_variant c.222_225delTCCTinsCCCA p.76
2042085	A	G	G	G	G	0	0	0	YES	YES	N315_01901		hypothetical protein	synonymous_variant c.222_225delTCCTinsCCCA p.76
2042091	T	C	C	C	C	0	0	0	YES	YES	N315_01901		hypothetical protein	synonymous_variant c.210_216delTATCGTAinsAATTGTG p.73
2042094	G	A	A	A	A	0	0	0	YES	YES	N315_01901		hypothetical protein	synonymous_variant c.210_216delTATCGTAinsAATTGTG p.73
2042097	A	T	T	T	T	0	0	0	YES	YES	N315_01901		hypothetical protein	synonymous_variant c.210_216delTATCGTAinsAATTGTG p.73
2042103	T	C	C	C	C	0	0	0	YES	YES	N315_01901		hypothetical protein	synonymous_variant c.204A>G p.Ala68Ala
2042111	A	G	G	G	G	0	0	0	YES	YES	N315_01901		hypothetical protein	synonymous_variant c.195_196delGTinsAC p.67
2042112	C	T	T	T	T	0	0	0	YES	YES	N315_01901		hypothetical protein	synonymous_variant c.195_196delGTinsAC p.67
2042121	G	A	A	A	A	0	0	0	YES	YES	N315_01901		hypothetical protein	missense_variant c.184_186delCTCinsTTT p.Leu62Phe
2042123	G	A	A	A	A	0	0	0	YES	YES	N315_01901		hypothetical protein	missense_variant c.184_186delCTCinsTTT p.Leu62Phe
2042130	G	A	A	A	A	0	0	0	YES	YES	N315_01901		hypothetical protein	synonymous_variant c.177C>T p.His59His
2042138	A	G	G	G	G	0	0	0	YES	YES	N315_01901		hypothetical protein	synonymous_variant c.165_169delGTTATinsATTAC p.58
2042142	C	T	T	T	T	0	0	0	YES	YES	N315_01901		hypothetical protein	synonymous_variant c.165_169delGTTATinsATTAC p.58
2042148	T	C	C	C	C	0	0	0	YES	YES	N315_01901		hypothetical protein	synonymous_variant c.159A>G p.Lys53Lys
2042154	T	A	A	A	A	0	0	0	YES	YES	N315_01901		hypothetical protein	synonymous_variant c.150_153delAACAinsGACT p.52
2042157	T	C	C	C	C	0	0	0	YES	YES	N315_01901		hypothetical protein	synonymous_variant c.150_153delAACAinsGACT p.52
2042193	G	A	A	A	A	0	0	0	YES	YES	N315_01901		hypothetical protein	synonymous_variant c.114C>T p.Ser38Ser
2042220	G	A	A	A	A	0	0	0	YES	YES	N315_01901		hypothetical protein	missense_variant c.81_87delAGCTTACinsTGGTTAT p.Ala28Gly
2042224	G	C	C	C	C	0	0	0	YES	YES	N315_01901		hypothetical protein	missense_variant c.81_87delAGCTTACinsTGGTTAT p.Ala28Gly
2042226	T	A	A	A	A	0	0	0	YES	YES	N315_01901		hypothetical protein	missense_variant c.81_87delAGCTTACinsTGGTTAT p.Ala28Gly
2042231	A	G	G	G	G	0	0	0	YES	YES	N315_01901		hypothetical protein	missense_variant c.72_76delAGAGTinsTGAGC p.Glu24Asp
2042235	T	A	A	A	A	0	0	0	YES	YES	N315_01901		hypothetical protein	missense_variant c.72_76delAGAGTinsTGAGC p.Glu24Asp
2042259	C	T	T	T	T	0	0	0	YES	YES	N315_01901		hypothetical protein	synonymous_variant c.45_48delCGTGinsTGTA p.17
2042262	G	A	A	A	A	0	0	0	YES	YES	N315_01901		hypothetical protein	synonymous_variant c.45_48delCGTGinsTGTA p.17
2042350	T	A	A	A	A	0	0	0	YES	YES
2042351	A	G	G	G	G	0	0	0	YES	YES
2042819	T	G	G	G	G	0	0	0	YES	YES	N315_01903		hypothetical protein	missense_variant c.107A>C p.Gln36Pro
2042899	G	A	A	A	A	0	0	0	YES	YES	N315_01903		hypothetical protein	synonymous_variant c.27C>T p.Ile9Ile
2043352	G	A	A	A	A	0	0	0	YES	YES	N315_01904		phage antirepressor protein	synonymous_variant c.339_342delTAGCinsCAGT p.115
2043355	A	G	G	G	G	0	0	0	YES	YES	N315_01904		phage antirepressor protein	synonymous_variant c.339_342delTAGCinsCAGT p.115
2043367	T	C	C	C	C	0	0	0	YES	YES	N315_01904		phage antirepressor protein	synonymous_variant c.324_327delTGAAinsAGAG p.110
2043370	A	T	T	T	T	0	0	0	YES	YES	N315_01904		phage antirepressor protein	synonymous_variant c.324_327delTGAAinsAGAG p.110
2043664	T	G	G	G	G	0	0	0	YES	YES	N315_01904		phage antirepressor protein	synonymous_variant c.30A>C p.Ile10Ile
2043681	G	T	T	T	T	0	0	0	YES	YES	N315_01904		phage antirepressor protein	missense_variant c.13C>A p.Gln5Lys
2043701	G	A	A	A	A	0	0	0	YES	YES
2044934	A	G	G	G	G	0	0	0	YES	YES	N315_01908		phage transcriptional regulator	missense_variant c.245_246delACinsGT p.Asn82Ser
2044935	C	T	T	T	T	0	0	0	YES	YES	N315_01908		phage transcriptional regulator	missense_variant c.245_246delACinsGT p.Asn82Ser
2046928	A	G	G	G	G	0	0	0	YES	YES	N315_01911		hypothetical protein	synonymous_variant c.27A>G p.Lys9Lys
2047046	T	A	A	A	A	0	0	0	YES	YES	N315_01911		hypothetical protein	missense_variant c.145T>A p.Leu49Ile
2047069	A	G	G	G	G	0	0	0	YES	YES	N315_01911		hypothetical protein	synonymous_variant c.168A>G p.Lys56Lys
2047110	T	A	A	A	A	0	0	0	YES	YES
2048439	T	C	C	C	C	0	0	0	YES	YES
2048524	G	A	A	A	A	0	0	0	YES	YES	N315_01914		bacteriophage integrase	synonymous_variant c.42G>A p.Glu14Glu
2048652	A	C	C	C	C	0	0	0	YES	YES	N315_01914		bacteriophage integrase	missense_variant c.170A>C p.Glu57Ala
2048680	G	A	A	A	A	0	0	0	YES	YES	N315_01914		bacteriophage integrase	synonymous_variant c.198G>A p.Thr66Thr
2048816	C	T	T	T	T	0	0	0	YES	YES	N315_01914		bacteriophage integrase	missense_variant c.334C>T p.His112Tyr
2055479	A	G	G	G	G	0	0	0	YES	YES	N315_01919	trkG	Trk family potassium (K+) transporter
2075482	G	A	A	A	A	0	0	0	YES	YES	N315_01944	sdrH	Ser-Asp rich fibrinogen/bone sialoprotein-binding protein SdrH	synonymous_variant c.1026C>T p.Pro342Pro
2075937	G	A	A	A	A	0	0	0	YES	YES	N315_01944	sdrH	Ser-Asp rich fibrinogen/bone sialoprotein-binding protein SdrH	missense_variant c.571C>T p.Pro191Ser
2080266	T	A	A	A	A	0	0	0	YES	YES
2087127	G	A	A	A	A	0	0	0	YES	YES	N315_01955	nrgA	AMT family ammonium or ammonia transporter	missense_variant c.418C>T p.Pro140Ser
2094604	G	T	T	T	T	0	0	0	YES	YES	N315_01961		putative DNA-binding/iron metalloprotein/AP endonuclease	missense_variant c.944C>A p.Ser315Tyr
2099406	T	C	C	C	C	0	0	0	YES	YES	N315_01966	ilvB	acetolactate synthase large subunit	synonymous_variant c.99T>C p.Asp33Asp
2106439	T	C	C	C	C	0	0	0	YES	YES	N315_01971	leuC	3-isopropylmalate dehydratase large subunit	missense_variant c.1346T>C p.Val449Ala
2107968	T	A	A	A	A	0	0	0	YES	YES	N315_01973	ilvA_2	threonine dehydratase biosynthetic
2108566	T	G	G	G	G	0	0	0	YES	YES
2131662	G	A	A	A	A	0	0	0	YES	YES	N315_01994	kdpD_2	osmosensitive K+ channel histidine kinase	missense_variant c.985G>A p.Gly329Arg
2138921	C	T	T	T	T	0	0	0	YES	YES	N315_01998	murF	putative UDP-N-acetylmuramoylalanyl-D-glutamyl-2	missense_variant c.377G>A p.Ser126Asn
2145568	G	G	A	G	G	1	1	1	NO	NO			pre hyp protein y translocase
2145569	C	C	T	C	C	1	1	1	NO	NO			pre hyp protein y translocase
2145572	C	C	T	C	C	1	1	1	NO	NO			pre hyp protein y translocase
2145582	C	T	T	T	T	0	0	0	YES	YES
2145600	A	A	G	A	A	1	1	1	NO	NO			pre hyp protein y translocase
2145602	C	C	T	C	C	1	1	1	NO	NO			pre hyp protein y translocase
2145611	T	A	A	A	A	0	0	0	YES	YES
2145636	A	G	G	G	G	0	0	0	YES	YES
2145652	G	A	A	A	A	0	0	0	YES	YES
2145659	A	C	C	C	C	0	0	0	YES	YES
2145669	C	T	T	T	T	0	0	0	YES	YES
2146019	T	C	C	C	C	0	0	0	YES	YES
2171885	T	G	G	G	G	0	0	0	YES	YES	N315_02036	rho	putative methicillin resistance expression factor	missense_variant c.142A>C p.Ile48Leu
2172332	C	A	A	A	A	0	0	0	YES	YES	N315_02037	aldA	aldehyde dehydrogenase family protein	missense_variant c.1369G>T p.Gly457Cys
2173842	A	G	G	G	G	0	0	0	YES	YES
2197915	T	C	C	C	C	0	0	0	YES	YES	N315_02061	czrB	cation diffusion facilitator family transporter	missense_variant c.851T>C p.Leu284Ser
2212748	G	A	A	A	A	0	0	0	YES	YES	N315_02073	mtlA_1	PTS system mannitol-specific IIBC component	missense_variant c.180G>A p.Met60Ile
2228111	A	G	G	G	G	0	0	0	YES	YES	N315_02079	cdaR	CdaA regulatory protein CdaR	synonymous_variant c.72T>C p.Asn24Asn
2239909	T	A	A	A	A	0	0	0	YES	YES	N315_02093		major facilitator superfamily transporter	stop_gained c.1315A>T p.Lys439*
2251141	G	A	A	A	A	0	0	0	YES	YES	N315_02103		aerobactin biosynthesis protein
2253269	G	A	A	A	A	0	0	0	YES	YES	N315_02104		major facilitator superfamily transporter	missense_variant c.89C>T p.Thr30Ile
2253427	T	C	C	C	C	0	0	0	YES	YES
2259521	C	A	A	A	A	0	0	0	YES	YES	N315_02110		alcohol dehydrogenase zinc-binding type 1	missense_variant c.488G>T p.Ser163Ile
2259982	G	A	A	A	A	0	0	0	YES	YES	N315_02110		alcohol dehydrogenase zinc-binding type 1	synonymous_variant c.27C>T p.Pro9Pro
2264705	T	C	C	C	C	0	0	0	YES	YES	N315_02114		PTS system lactose/cellobiose-specific IIBC component	missense_variant c.1095A>G p.Ile365Met
2269182	C	T	T	T	T	0	0	0	YES	YES
2273315	C	T	T	T	T	0	0	0	YES	YES
2293874	T	C	C	C	C	0	0	0	YES	YES	N315_02143	cbiO_2	cobalt transporter ATP-binding subunit	synonymous_variant c.315A>G p.Val105Val
2297976	C	T	T	T	T	0	0	0	YES	YES	N315_02150	adk	Nucleoside-triphosphate--adenylate kinase	missense_variant c.159G>A p.Met53Ile
2303560	T	A	A	A	A	0	0	0	YES	YES	N315_02162	rpsQ	30S ribosomal protein S17	missense_variant c.229A>T p.Ile77Leu
2348642	T	C	C	C	C	0	0	0	YES	YES
2356775	C	T	T	T	T	0	0	0	YES	YES	N315_02221		hypothetical protein	synonymous_variant c.118C>T p.Leu40Leu
2364591	T	G	G	G	G	0	0	0	YES	YES	N315_02228		molybdopterin oxidoreductase	missense_variant c.838A>C p.Met280Leu
2367539	A	G	G	G	G	0	0	0	YES	YES	N315_02230	suhB	inositol monophosphatase family protein	synonymous_variant c.286T>C p.Leu96Leu
2378147	C	A	A	A	A	0	0	0	YES	YES	N315_02242		PTS system glucose-specific IIBC component	synonymous_variant c.189G>T p.Thr63Thr
2383198	T	C	C	C	C	0	0	0	YES	YES	N315_02247		oxidoreductase	synonymous_variant c.438A>G p.Gly146Gly
2390455	C	T	T	T	T	0	0	0	YES	YES	N315_02253	hutG	formiminoglutamase	missense_variant c.484G>A p.Ala162Thr
2394937	A	C	C	C	C	0	0	0	YES	YES	N315_02257	galM	aldose 1-epimerase	missense_variant c.385T>G p.Ser129Ala
2402254	G	C	C	C	C	0	0	0	YES	YES	N315_02264	fni	isopentenyl-diphosphate delta-isomerase	missense_variant c.262C>G p.Arg88Gly
2405613	A	G	G	G	G	0	0	0	YES	YES
2405712	T	C	C	C	C	0	0	0	YES	YES
2412317	A	G	G	G	G	0	0	0	YES	YES	N315_02274	tcaA	teicoplanin resistance associated membrane protein TcaA protein	missense_variant c.653T>C p.Leu218Pro
2422321	G	A	A	A	A	0	0	0	YES	YES	N315_02284		L-lactate permease	synonymous_variant c.1215C>T p.Ile405Ile
2440774	T	A	A	A	A	0	0	0	YES	YES
2440775	G	A	A	A	A	0	0	0	YES	YES
2445930	A	G	G	G	G	0	0	0	YES	YES	N315_02305		hypothetical protein	synonymous_variant c.102A>G p.Val34Val
2451980	A	G	G	G	G	0	0	0	YES	YES	N315_02312	narY	nitrate reductase subunit beta	synonymous_variant c.744T>C p.Phe248Phe
2491030	G	A	A	A	A	0	0	0	YES	YES
2497767	C	T	T	T	T	0	0	0	YES	YES
2506840	G	A	A	A	A	0	0	0	YES	YES	N315_02360	apbA	2-dehydropantoate 2-reductase	missense_variant c.722C>T p.Ala241Val
2513726	T	C	C	C	C	0	0	0	YES	YES	N315_02366		hypothetical protein	missense_variant c.536A>G p.Lys179Arg
2542445	G	A	A	A	A	0	0	0	YES	YES	N315_02393		hypothetical protein	missense_variant c.376C>T p.Pro126Ser
2550966	C	T	T	T	T	0	0	0	YES	YES	N315_02404		lipoprotein	synonymous_variant c.339G>A p.Arg113Arg
2553138	T	G	G	G	G	0	0	0	YES	YES	N315_02406		DEAD/H helicase / Type III restriction enzyme
2558057	A	G	G	G	G	0	0	0	YES	YES	N315_02411		hypothetical protein	synonymous_variant c.27T>C p.Tyr9Tyr
2561821	C	T	T	T	T	0	0	0	YES	YES
2564536	T	C	C	C	C	0	0	0	YES	YES
2571397	A	G	G	G	G	0	0	0	YES	YES
2573237	A	G	G	G	G	0	0	0	YES	YES	N315_02421	fnbA	fibronectin-binding protein A
2586185	G	A	A	A	A	0	0	0	YES	YES	N315_02431		putative membrane protein	missense_variant c.296G>A p.Arg99Lys
2607246	C	T	T	T	T	0	0	0	YES	YES
2609706	G	C	C	C	C	0	0	0	YES	YES	N315_02457		PTS system
2612358	G	A	A	A	A	0	0	0	YES	YES	N315_02458	cidC	thiamine pyrophosphate enzyme	missense_variant c.1301C>T p.Ala434Val
2614330	C	T	T	T	T	0	0	0	YES	YES	N315_02459	lrgB_2	putative murein hydrolase subunit LrgB_1	synonymous_variant c.69G>A p.Arg23Arg
2638494	G	C	C	C	C	0	0	0	YES	YES	N315_02480	crtN	dehydrosqualene desaturase	missense_variant c.1223C>G p.Ala408Gly
2642895	C	T	T	T	T	0	0	0	YES	YES	N315_02483	crtI	phytoene desaturase	synonymous_variant c.360G>A p.Glu120Glu
2646990	T	C	C	C	C	0	0	0	YES	YES
2668268	A	G	G	G	G	0	0	0	YES	YES	N315_02513	pepX	X-Pro dipeptidyl-peptidase	synonymous_variant c.180A>G p.Arg60Arg
2670294	T	C	C	C	C	0	0	0	YES	YES	N315_02514		putative cell wall-anchored protein	missense_variant c.211A>G p.Asn71Asp
2678315	T	C	C	C	C	0	0	0	YES	YES
2686789	C	T	T	T	T	0	0	0	YES	YES	N315_02530		4-aminobutyrate aminotransferase	missense_variant c.422G>A p.Gly141Asp
2691808	C	T	T	T	T	0	0	0	YES	YES	N315_02534	acsA2	AMP-dependent synthetase and ligase	missense_variant c.1063G>A p.Asp355Asn
2692287	C	T	T	T	T	0	0	0	YES	YES	N315_02534	acsA2	AMP-dependent synthetase and ligase	missense_variant c.584G>A p.Gly195Glu
2694114	C	T	T	T	T	0	0	0	YES	YES
2700440	T	A	A	A	A	0	0	0	YES	YES
2708904	C	G	G	G	G	0	0	0	YES	YES	N315_02547		hypothetical protein	missense_variant c.98G>C p.Trp33Ser
2709485	C	A	A	A	A	0	0	0	YES	YES
2709742	G	T	T	T	T	0	0	0	YES	YES
2718760	G	A	A	A	A	0	0	0	YES	YES	N315_02557	clfB	clumping factor B	synonymous_variant c.2169C>T p.Asp723Asp
2718790	T	G	G	G	G	0	0	0	YES	YES	N315_02557	clfB	clumping factor B	missense_variant c.2139A>C p.Glu713Asp
2719060	T	G	G	G	G	0	0	0	YES	YES	N315_02557	clfB	clumping factor B	missense_variant c.1869A>C p.Glu623Asp
2723095	C	A	A	A	A	0	0	0	YES	YES	N315_02560	arcD	arginine/ornithine APC family amino acid-polyamine-organocation transporter
2729661	A	C	C	C	C	0	0	0	YES	YES
2731038	C	A	A	A	A	0	0	0	YES	YES	N315_02566		hypothetical protein	missense_variant c.300C>A p.Asn100Lys
2744919	C	T	T	T	T	0	0	0	YES	YES	N315_02574		alpha-glucosyltransferase	missense_variant c.1036G>A p.Glu346Lys
2753061	T	C	C	C	C	0	0	0	YES	YES	N315_02579		hypothetical protein	missense_variant c.841A>G p.Met281Val
2755100	A	G	G	G	G	0	0	0	YES	YES	N315_02580	secY_2	preprotein translocase subunit SecY	synonymous_variant c.24T>C p.Tyr8Tyr
2755727	A	G	G	G	G	0	0	0	YES	YES	N315_02581		serine-threonine rich protein	synonymous_variant c.6342T>C p.Ser2114Ser
2778537	G	T	T	T	T	0	0	0	YES	YES	N315_02599	hisF	imidazole glycerol phosphate synthase subunit HisF	missense_variant c.233C>A p.Thr78Asn
2778543	G	A	A	A	A	0	0	0	YES	YES	N315_02599	hisF	imidazole glycerol phosphate synthase subunit HisF	missense_variant c.227C>T p.Pro76Leu
2785787	C	T	T	T	T	0	0	0	YES	YES
2787033	T	G	G	G	G	0	0	0	YES	YES	N315_02609		cobalt (Co2+) ABC superfamily ATP binding cassette transporter
2797628	T	C	C	C	C	0	0	0	YES	YES	N315_02620		sodium:sulfate symporter family protein	missense_variant c.1117T>C p.Phe373Leu
